# Supplementary material for: [μ-14,29-Di-tert-butyl-3,10,18,25-tetra­azatpenta­cyclo­[25.3.1.112,16.04,9.019,24]dotriaconta-1(31),4,6,8,12(32),14,16,19,21,23,27,29-dodeca­ene-31,32-diol­ato]bis­[(nitrato-κ2 O,O′)zinc(II)]
Source: Acta Crystallogr Sect E Struct Rep Online. 2009 Jul 25;65(Pt 8):m985. doi: 10.1107/S1600536809028530 (PMC2977276; doi:10.1107/S1600536809028530)
Supplement: Supplementary file 2 [file e-65-0m985-Isup2.hkl]

#
# h,k,l, Fc-squared, Fo-squared, sigma(Fo-squared) and status flag
#
data_I
_shelx_title ' aa                     R =  New: P21/c'
_shelx_refln_list_code          4
_shelx_F_calc_maximum      198.05
_exptl_crystal_F_000       847.81
_reflns_d_resolution_high  0.7271
 
loop_
 _symmetry_equiv_pos_as_xyz
 'x, y, z'
 '-x, y+1/2, -z+1/2'
 '-x, -y, -z'
 'x, -y-1/2, z-1/2'
 
_cell_length_a    13.7149
_cell_length_b    18.0691
_cell_length_c     7.3523
_cell_angle_alpha  90.000
_cell_angle_beta  101.110
_cell_angle_gamma  90.000
 
_shelx_F_squared_multiplier     1.000
 
loop_
 _refln_index_h
 _refln_index_k
 _refln_index_l
 _refln_F_squared_calc
 _refln_F_squared_meas
 _refln_F_squared_sigma
 _refln_observed_status
   2   0   0     3706.56     3792.60     49.72 o
   3   0   0    21163.73    20860.53    108.12 o
   4   0   0     1958.12     1922.60     73.79 o
   5   0   0     1226.16     1064.43     67.83 o
   6   0   0      938.09     1233.53     73.80 o
   7   0   0     3065.78     2947.08    287.38 o
   8   0   0      919.81     1070.20    198.07 o
   9   0   0     1098.64     1023.93    114.61 o
  10   0   0     1206.77     1247.62    118.74 o
  11   0   0      679.67      765.18    144.64 o
  12   0   0     4402.44     4337.00    209.10 o
  13   0   0     2156.50     2118.25    294.81 o
  14   0   0      942.05      941.12    218.85 o
  15   0   0     1201.71     1039.51    233.45 o
  16   0   0      287.06      354.39    231.12 o
  17   0   0       14.18       69.52    264.98 o
   1   1   0      561.32      485.29     28.51 o
   2   1   0     1133.75     1149.61     31.71 o
   3   1   0     3276.01     3386.47     55.69 o
   4   1   0      254.37      318.31     47.60 o
   5   1   0     3678.74     3459.48     55.85 o
   6   1   0     5665.93     6254.24    125.88 o
   7   1   0     7711.75     7586.53    107.62 o
   8   1   0     4017.78     3726.73    104.56 o
   9   1   0      868.94      893.77     75.73 o
  10   1   0     1153.84     1181.84     81.03 o
  11   1   0        0.79      -21.65     98.52 o
  12   1   0       29.68      -35.09    117.38 o
  13   1   0        0.05      -78.26    123.41 o
  14   1   0       25.72      -57.10    133.62 o
  15   1   0       14.27        5.66    134.27 o
  16   1   0       23.49       -4.43    159.71 o
  17   1   0       59.02       91.19    179.10 o
   0   2   0    13742.56    13552.77     74.40 o
   1   2   0     4133.87     3866.20     61.23 o
   2   2   0       87.07      115.44     31.41 o
   3   2   0      208.57      237.09     50.80 o
   4   2   0     7057.40     7051.30     62.11 o
   5   2   0     1005.58      997.29     47.14 o
   6   2   0       65.72       35.56     47.90 o
   7   2   0        5.36       29.25     69.24 o
   8   2   0       46.54       20.09     72.21 o
   9   2   0        9.66       80.69     73.05 o
  10   2   0      156.02      120.30     76.14 o
  11   2   0     1007.82      867.09    112.83 o
  12   2   0     1054.01     1071.79    109.13 o
  13   2   0      398.64      370.00    120.98 o
  14   2   0      367.61      316.23    133.16 o
  15   2   0      183.19       67.09    136.71 o
  16   2   0       63.52      164.43    165.51 o
  17   2   0        0.67      -98.83    183.88 o
   1   3   0      363.54      228.96     33.04 o
   2   3   0     6165.78     6492.35     58.71 o
   3   3   0     2003.58     1988.54     54.25 o
   4   3   0     4868.07     4919.49     61.93 o
   5   3   0    10135.53    10078.88     89.59 o
   6   3   0    17112.60    17419.34    195.00 o
   7   3   0     5474.19     5523.88     93.09 o
   8   3   0     2408.38     2419.94     87.06 o
   9   3   0     2111.21     2168.59     82.89 o
  10   3   0     2998.31     3175.62     95.03 o
  11   3   0       21.92       43.40    110.77 o
  12   3   0      108.05      -56.40     96.99 o
  13   3   0       34.60      -89.35    154.05 o
  14   3   0       28.23      -12.10    136.04 o
  15   3   0      161.05      159.02    140.51 o
  16   3   0       51.63       33.70    188.19 o
  17   3   0      140.90      167.34    245.63 o
   0   4   0    18684.13    19085.42    348.38 o
   1   4   0      199.70      188.17     52.22 o
   2   4   0     1434.01     1328.53     49.45 o
   3   4   0     1610.25     1430.87     47.97 o
   4   4   0        1.20       -5.38     41.46 o
   5   4   0     1117.98     1240.62     55.09 o
   6   4   0     1200.84     1428.24     66.75 o
   7   4   0      341.74      426.90     78.85 o
   8   4   0        0.59       33.48     66.58 o
   9   4   0       69.80       89.71     84.25 o
  10   4   0      467.73      513.09    101.96 o
  11   4   0       44.61       11.91    122.83 o
  12   4   0        5.49       96.03    121.79 o
  13   4   0        9.52      -89.62    170.15 o
  14   4   0       55.57      -56.39    167.80 o
  15   4   0       50.93       -6.94    175.78 o
  16   4   0       14.67      -23.26    173.78 o
  17   4   0        0.94     -100.15    271.08 o
   1   5   0      323.44      496.19     61.69 o
   2   5   0      638.07      597.43     45.01 o
   3   5   0       19.25       -3.86     46.08 o
   4   5   0       64.36       46.81     44.21 o
   5   5   0     3287.93     3197.43     70.43 o
   6   5   0     5465.36     5637.43    100.41 o
   7   5   0     1166.69     1095.11     67.39 o
   8   5   0      751.20      754.22     72.81 o
   9   5   0      538.54      699.06     88.34 o
  10   5   0      331.13      351.82    114.46 o
  11   5   0      104.88       56.33    118.79 o
  12   5   0       67.71      -49.80    115.58 o
  13   5   0       32.14      -72.70    166.91 o
  14   5   0       20.48     -133.05    173.58 o
  15   5   0      144.92       -4.22    163.48 o
  16   5   0        6.50     -140.87    181.10 o
   0   6   0     6423.18     5974.07    117.13 o
   1   6   0     1589.82     1770.57     67.72 o
   2   6   0     1927.86     1757.95     62.66 o
   3   6   0     1007.90     1190.28     48.32 o
   4   6   0     2314.48     2294.44     66.62 o
   5   6   0      124.21       44.94     44.59 o
   6   6   0       34.15       24.71     48.62 o
   7   6   0        1.75       22.66     58.92 o
   8   6   0        2.13      -10.86     63.41 o
   9   6   0        9.65      -18.28     80.79 o
  10   6   0       61.68       57.57    115.80 o
  11   6   0       55.46      114.72    100.27 o
  12   6   0      183.54      207.51    103.05 o
  13   6   0      380.81      486.84    143.27 o
  14   6   0      658.19      679.63    163.86 o
  15   6   0      145.43       87.71    141.17 o
  16   6   0       88.44      138.13    152.99 o
   1   7   0     1562.87     1510.72     69.22 o
   2   7   0       56.38      115.78     56.13 o
   3   7   0       77.88       63.15     46.03 o
   4   7   0      808.52      711.10     56.79 o
   5   7   0      378.52      412.48     64.01 o
   6   7   0        3.97       38.22     53.25 o
   7   7   0        3.94       27.29     57.28 o
   8   7   0      101.95      137.63     65.31 o
   9   7   0       18.62       56.15     88.87 o
  10   7   0      705.73      621.16    113.30 o
  11   7   0       15.56       37.79    102.22 o
  12   7   0      468.68      345.16     99.51 o
  13   7   0        2.94      -40.12    131.99 o
  14   7   0        1.27      -48.30    136.84 o
  15   7   0        2.11      -57.71    140.78 o
  16   7   0        0.04      -68.62    181.86 o
   0   8   0     1296.13     1189.41     97.93 o
   1   8   0     2186.65     1873.35     73.35 o
   2   8   0     1520.25     1594.37     68.78 o
   3   8   0     1853.08     1746.82     58.36 o
   4   8   0     3580.51     3631.21     88.97 o
   5   8   0      756.43      729.64     68.84 o
   6   8   0       67.82       34.81     63.15 o
   7   8   0       64.55       78.12     60.66 o
   8   8   0      552.59      547.75     68.97 o
   9   8   0     1319.59     1193.17     99.83 o
  10   8   0      240.70      291.75    106.70 o
  11   8   0      148.71      201.51    101.87 o
  12   8   0      448.16      403.28     95.10 o
  13   8   0      621.56      621.49    134.59 o
  14   8   0      316.37      277.72    136.31 o
  15   8   0       82.52      108.98    172.57 o
  16   8   0       27.70       37.18    186.55 o
   1   9   0      949.57      861.46     74.59 o
   2   9   0     2006.56     1835.03     74.41 o
   3   9   0      960.16      967.46     57.84 o
   4   9   0     2334.14     2256.03     71.96 o
   5   9   0     2089.95     2135.66     75.49 o
   6   9   0     1283.16     1283.60     77.05 o
   7   9   0     1090.27     1233.62     79.85 o
   8   9   0     1283.77     1305.00     84.21 o
   9   9   0      410.48      428.39    108.13 o
  10   9   0     1193.45     1216.48    109.67 o
  11   9   0      944.43      876.19    107.20 o
  12   9   0      248.19      289.64    126.93 o
  13   9   0       10.73       25.38    125.18 o
  14   9   0        0.76      -45.53    132.14 o
  15   9   0       71.48       11.52    176.26 o
  16   9   0       79.28       61.45    264.98 o
   0  10   0     3419.55     3406.00    127.99 o
   1  10   0       78.43      148.52     72.94 o
   2  10   0       31.80       68.30     68.24 o
   3  10   0      990.81     1057.59     61.60 o
   4  10   0     1212.11     1252.89     64.25 o
   5  10   0      734.23      694.28     73.14 o
   6  10   0      239.05      205.42     77.33 o
   7  10   0       21.47       85.91     94.54 o
   8  10   0        0.18       45.47    114.24 o
   9  10   0        7.22       15.41    155.39 o
  10  10   0        8.18        4.45     98.37 o
  11  10   0        3.30       35.16     99.52 o
  12  10   0      209.42      180.24    126.33 o
  13  10   0       26.08       48.38    123.67 o
  14  10   0        0.07      -56.39    173.43 o
  15  10   0        0.08        7.46    185.29 o
  16  10   0        9.98       39.42    267.85 o
   1  11   0      835.93      851.98     83.43 o
   2  11   0      144.78      177.02     76.53 o
   3  11   0     1930.38     2047.38     70.56 o
   4  11   0      655.33      653.82     68.17 o
   5  11   0      224.81      234.62     74.11 o
   6  11   0     2657.00     2776.14    101.93 o
   7  11   0     1385.66     1566.37    119.47 o
   8  11   0      937.66     1020.86    123.20 o
   9  11   0     1301.58     1392.44    168.20 o
  10  11   0       61.28      199.58    158.78 o
  11  11   0       57.80      229.43    162.23 o
  12  11   0       76.00       86.69    157.09 o
  13  11   0       54.67      163.15    169.44 o
  14  11   0       12.55       65.20    174.16 o
  15  11   0       91.09      126.07    181.40 o
   0  12   0     3418.75     3295.68    148.79 o
   1  12   0     4287.19     4243.76    142.02 o
   2  12   0     3419.45     3308.91     95.20 o
   3  12   0     1196.88     1271.64     75.47 o
   4  12   0     1818.72     1871.04     79.20 o
   5  12   0      591.24      487.01     78.07 o
   6  12   0       10.82       66.66    107.89 o
   7  12   0        8.17       30.08    111.26 o
   8  12   0       78.45       35.99    108.32 o
   9  12   0      164.76      151.13    147.01 o
  10  12   0      332.87      405.11    158.20 o
  11  12   0      471.39      507.34    161.92 o
  12  12   0      528.87      445.87    172.62 o
  13  12   0      395.22      197.76    165.09 o
  14  12   0      193.57      287.61    194.84 o
  15  12   0      150.09      142.08    260.50 o
   1  13   0      224.72      286.02     89.84 o
   2  13   0      132.14      175.36     83.08 o
   3  13   0       16.43      -26.19     86.38 o
   4  13   0        2.00       81.10     79.96 o
   5  13   0       24.74      -30.54     91.39 o
   6  13   0       40.17       69.45    110.96 o
   7  13   0       72.87       71.63    102.16 o
   8  13   0       77.68       86.33    106.92 o
   9  13   0       31.48       79.37    156.09 o
  10  13   0      137.96      130.16    166.17 o
  11  13   0       17.07      -70.42    170.95 o
  12  13   0       27.38       36.92    158.18 o
  13  13   0       24.80      262.84    178.91 o
  14  13   0       45.22       99.19    176.66 o
  15  13   0       37.78       40.49    266.95 o
   0  14   0     1962.89     2143.56    232.91 o
   1  14   0     2540.53     2436.68    107.14 o
   2  14   0     1305.90     1303.79     94.91 o
   3  14   0      319.82      367.13    105.16 o
   4  14   0      242.85      259.30    111.86 o
   5  14   0       28.35       22.23    164.61 o
   6  14   0       35.58       75.35    148.81 o
   7  14   0       17.14        8.93    155.25 o
   8  14   0       77.23      101.15    159.46 o
   9  14   0      311.51      356.11    168.36 o
  10  14   0      404.46      422.14    174.35 o
  11  14   0      448.91      486.93    178.15 o
  12  14   0      377.99      342.50    165.96 o
  13  14   0      319.21      471.92    192.26 o
  14  14   0      198.60      248.50    278.78 o
   1  15   0        1.17       74.82    137.72 o
   2  15   0      214.56      186.40    120.54 o
   3  15   0     1185.86     1150.17    147.44 o
   4  15   0      606.93      629.52    141.21 o
   5  15   0      584.67      716.51    157.11 o
   6  15   0     1760.66     1878.16    180.55 o
   7  15   0      824.36      787.99    167.58 o
   8  15   0      671.84      658.56    222.43 o
   9  15   0      608.08      615.17    170.61 o
  10  15   0       53.13      -13.53    171.40 o
  11  15   0        0.96       21.58    176.79 o
  12  15   0        0.56      -15.23    247.78 o
  13  15   0        7.36     -153.54    266.60 o
  14  15   0        2.97     -135.45    266.78 o
   0  16   0      761.46      493.06    235.06 o
   1  16   0      517.95      543.45    117.47 o
   2  16   0       64.88       67.86    136.00 o
   3  16   0       21.02       64.83    129.57 o
   4  16   0       26.30      -30.29    131.98 o
   5  16   0       14.33       51.47    158.05 o
   6  16   0      115.72      -28.60    156.49 o
   7  16   0      370.06      546.80    170.85 o
   8  16   0      210.96      197.81    168.20 o
   9  16   0       47.89       82.38    163.70 o
  10  16   0       23.58       46.52    162.62 o
  11  16   0       96.11     -129.61    181.99 o
  12  16   0       77.35      -36.54    179.82 o
  13  16   0       61.48      229.33    271.25 o
   1  17   0       36.71      112.15    129.71 o
   2  17   0      191.99      153.18    134.05 o
   3  17   0      126.29      105.59     99.23 o
   4  17   0      247.74      366.91    143.01 o
   5  17   0      914.07      831.53    173.36 o
   6  17   0     1481.03     1689.89    241.78 o
   7  17   0     1837.59     1957.84    184.14 o
   8  17   0      930.87      879.65    173.61 o
   9  17   0      177.47      175.74    174.18 o
  10  17   0       61.35      277.86    183.00 o
  11  17   0       41.64       94.29    185.14 o
  12  17   0        6.07       62.71    258.53 o
   0  18   0      739.05      651.97    170.14 o
   1  18   0      832.99      968.96    141.53 o
   2  18   0      595.28      655.64    140.79 o
   3  18   0      249.53      239.76    103.32 o
   4  18   0       64.97       92.89     99.88 o
   5  18   0       50.47       65.27    164.48 o
   6  18   0        0.63      -41.28    163.93 o
   7  18   0       99.89      197.67    174.00 o
   8  18   0       46.08       88.39    175.79 o
   9  18   0      223.55      155.34    178.26 o
  10  18   0        8.31       54.66    183.24 o
  11  18   0       17.80     -120.22    259.61 o
  12  18   0      111.20       16.48    263.37 o
   1  19   0        0.09       80.66    139.43 o
   2  19   0        2.50       94.85    143.99 o
   3  19   0        0.90        0.37    104.95 o
   4  19   0       25.23       98.44    110.62 o
   5  19   0      142.32      126.12    108.84 o
   6  19   0      147.02      142.80    179.07 o
   7  19   0       79.07      298.21    180.22 o
   8  19   0        0.54        7.77    187.53 o
   9  19   0        0.99      104.03    177.08 o
  10  19   0       12.49       96.75    258.89 o
  11  19   0        0.05     -197.44    261.22 o
   0  20   0      379.11      451.60    189.57 o
   1  20   0      480.28      738.49    148.26 o
   2  20   0      493.41      733.92    154.54 o
   3  20   0      237.05      402.37    108.93 o
   4  20   0        3.98        2.94    102.33 o
   5  20   0       55.61       44.13    182.78 o
   6  20   0       20.91      -26.77    185.23 o
   7  20   0        1.18      -17.41    183.69 o
   8  20   0       11.52      -77.58    262.12 o
   9  20   0       17.84     -139.93    268.21 o
  10  20   0       27.50      173.43    270.90 o
   1  21   0       37.46       72.82    128.50 o
   2  21   0        4.70      -23.89    151.54 o
   3  21   0       74.89      175.14    144.99 o
   4  21   0       26.90      -16.14    155.83 o
   5  21   0       42.08      127.14    183.87 o
   6  21   0      170.20      541.52    205.02 o
   7  21   0      162.06      -37.62    269.10 o
   8  21   0       93.84       73.64    274.12 o
   9  21   0       54.75       25.62    272.69 o
   0  22   0        0.56      -35.06    185.38 o
   1  22   0       32.65       61.48    137.99 o
   2  22   0       22.51       89.31    161.02 o
   3  22   0        1.27       23.45    157.41 o
   4  22   0       17.66      -11.74    162.31 o
   5  22   0        2.74     -145.84    265.70 o
   6  22   0        3.68      -62.35    271.61 o
   7  22   0        0.18       59.66    273.94 o
   8  22   0        8.48       18.63    272.51 o
   1  23   0        0.41        3.88    200.13 o
   2  23   0       19.64      -38.93    201.45 o
   3  23   0       84.76      163.45    202.84 o
   4  23   0      100.36      344.89    284.51 o
   5  23   0       91.99      415.84    287.02 o
   6  23   0       82.28        5.20    277.35 o
   0  24   0        1.00     -100.15    289.89 o
   1  24   0        1.38       82.98    208.77 o
   2  24   0       41.52      -56.97    290.43 o
   3  24   0       92.74      347.76    290.07 o
 -17   1   1      222.86      271.95    181.56 o
 -16   1   1      167.88      204.34    166.11 o
 -15   1   1      470.97      677.89    216.34 o
 -14   1   1     1182.32     1133.67    182.03 o
 -13   1   1     1087.53     1186.05    170.47 o
 -12   1   1      859.81      940.48    131.13 o
 -11   1   1     1711.16     1747.70    123.28 o
 -10   1   1      820.53      984.32     88.01 o
  -9   1   1     1071.89     1163.13     80.79 o
  -8   1   1      926.49      976.30     63.86 o
  -7   1   1     6115.28     6655.04    107.13 o
  -6   1   1      811.44      820.46     69.60 o
  -5   1   1     5797.95     5900.06     87.18 o
  -4   1   1      867.08      885.27     55.33 o
  -3   1   1      777.71      758.54     63.29 o
  -2   1   1    21184.20    22304.25     84.03 o
  -1   1   1     6438.77     6423.77     32.78 o
   0   1   1     5731.65     5787.20     39.79 o
   1   1   1    20006.88    21162.71     88.07 o
   2   1   1     1034.90      961.69     35.93 o
   3   1   1     9365.23     9818.94    115.19 o
   4   1   1     1281.88     1154.83     46.18 o
   5   1   1      569.98      676.38     45.61 o
   6   1   1      205.69      150.15     53.92 o
   7   1   1      172.26       78.67     77.43 o
   8   1   1      611.99      563.62     84.69 o
   9   1   1      165.01      228.35     72.41 o
  10   1   1     4710.28     4668.03     97.87 o
  11   1   1     3133.67     2972.97    140.43 o
  12   1   1      512.05      676.23    119.67 o
  13   1   1     1054.60     1137.10    131.72 o
  14   1   1      857.04      766.63    130.81 o
  15   1   1      216.41      238.02    128.61 o
  16   1   1      118.22      160.89    138.83 o
  17   1   1      175.39       97.66    148.59 o
 -17   2   1      121.90      159.47    184.45 o
 -16   2   1      240.75      154.60    178.46 o
 -15   2   1      181.94       40.27    173.10 o
 -14   2   1       27.74        2.10    159.10 o
 -13   2   1        0.17       -4.64    122.99 o
 -12   2   1      153.08      133.57    125.46 o
 -11   2   1       85.00      189.93    114.26 o
 -10   2   1      561.39      476.98     88.83 o
  -9   2   1     1751.13     1876.66     87.19 o
  -8   2   1     1160.83     1054.66     63.32 o
  -7   2   1     8380.25     8170.30    125.64 o
  -6   2   1     8538.64     8053.42     89.68 o
  -5   2   1     5917.30     6013.04    108.00 o
  -4   2   1      984.66      878.65     58.81 o
  -3   2   1      273.18      305.77     48.10 o
  -2   2   1      181.48      107.43     59.75 o
  -1   2   1    18156.64    18238.31     88.49 o
   0   2   1      499.27      539.97     28.90 o
   1   2   1       51.97       30.20     39.26 o
   2   2   1     1341.57     1474.25     42.94 o
   3   2   1       22.36       46.68     39.05 o
   4   2   1     1126.07     1126.74     47.26 o
   5   2   1     4791.15     4859.84     71.12 o
   6   2   1     3288.26     3286.94     65.51 o
   7   2   1     3907.90     4060.27     99.26 o
   8   2   1     4186.54     3975.31    102.41 o
   9   2   1     1421.35     1521.42     77.69 o
  10   2   1      861.91      970.73     85.43 o
  11   2   1     1564.94     1617.74    129.90 o
  12   2   1       51.52      114.06    115.23 o
  13   2   1       59.44       55.23    120.12 o
  14   2   1       10.95       37.29    124.55 o
  15   2   1       80.40      -29.23    128.69 o
  16   2   1       45.67      176.11    151.37 o
  17   2   1      102.39      -17.65    196.68 o
 -17   3   1       18.72      138.14    250.11 o
 -16   3   1       42.99       12.18    225.39 o
 -15   3   1        1.05        6.38    168.46 o
 -14   3   1       10.13        5.22    169.65 o
 -13   3   1      427.06      430.83    125.39 o
 -12   3   1       22.42      -51.29    114.36 o
 -11   3   1       68.87      -16.89    115.36 o
 -10   3   1       54.48      109.90     93.75 o
  -9   3   1       56.33       35.24     71.00 o
  -8   3   1      221.84      246.09     57.46 o
  -7   3   1      138.75      108.07     64.32 o
  -6   3   1     3856.39     3815.31     73.54 o
  -5   3   1     1698.50     1706.54     54.98 o
  -4   3   1     2514.86     2623.63     49.26 o
  -3   3   1      589.09      520.89     74.91 o
  -2   3   1       19.85      -11.98     74.03 o
  -1   3   1    16982.24    17118.04     61.19 o
   0   3   1        0.69       38.53     32.40 o
   1   3   1    27380.89    29299.98     98.85 o
   2   3   1     1363.34     1332.21     44.19 o
   3   3   1     2207.96     2266.02     48.33 o
   4   3   1       82.81       97.63     44.06 o
   5   3   1     2893.43     3006.96     63.86 o
   6   3   1        0.50       43.58     52.54 o
   7   3   1       47.73       78.64     75.87 o
   8   3   1        3.21       17.14     73.62 o
   9   3   1      817.39      811.39     76.08 o
  10   3   1       30.45       66.26     82.27 o
  11   3   1       46.30      108.63    104.02 o
  12   3   1        0.61       86.56    114.98 o
  13   3   1       39.98       47.84    119.21 o
  14   3   1        6.04      -57.36    123.03 o
  15   3   1        7.44        2.03    160.40 o
  16   3   1      139.13      111.80    225.93 o
  17   3   1        6.11      -73.10    261.76 o
 -17   4   1      233.41      246.35    275.55 o
 -16   4   1      302.08      338.44    260.50 o
 -15   4   1      270.98      454.72    243.48 o
 -14   4   1      345.85      161.96    226.28 o
 -13   4   1       81.13      145.50    138.26 o
 -12   4   1       82.07       30.65    115.75 o
 -11   4   1      272.61      350.60    143.31 o
 -10   4   1      313.36      241.65    121.44 o
  -9   4   1      339.08      311.74     75.83 o
  -8   4   1     2229.24     2219.07     75.77 o
  -7   4   1     4721.73     4447.72    111.31 o
  -6   4   1     1372.23     1257.16     58.51 o
  -5   4   1     5849.99     5153.38    105.72 o
  -4   4   1     2861.06     2724.39     77.61 o
  -3   4   1     4439.31     4066.67    112.50 o
  -2   4   1    23037.03    23929.56    124.51 o
  -1   4   1    39222.85    39884.18    228.21 o
   0   4   1       76.38      104.77     45.43 o
   1   4   1     3577.74     3770.48     52.95 o
   2   4   1     1177.20     1225.33     47.88 o
   3   4   1       18.32       65.82     39.43 o
   4   4   1     4513.49     4708.02     70.61 o
   5   4   1     6761.39     6599.34     98.97 o
   6   4   1     2890.75     2736.29     95.61 o
   7   4   1     4393.00     4249.02     98.27 o
   8   4   1     2270.94     2216.34     99.07 o
   9   4   1      115.51      214.75     80.11 o
  10   4   1      153.93      162.16    101.82 o
  11   4   1     1699.65     1618.37    128.63 o
  12   4   1      544.27      521.11    146.59 o
  13   4   1       51.29       24.25    149.91 o
  14   4   1        4.73        7.11    149.77 o
  15   4   1       68.67       27.29    176.55 o
  16   4   1      198.46      146.95    196.75 o
  17   4   1       65.14       45.95    199.62 o
 -16   5   1       32.75       47.04    167.12 o
 -15   5   1      193.34      336.13    179.32 o
 -14   5   1      175.32      253.52    229.33 o
 -13   5   1      232.60      226.29    131.58 o
 -12   5   1      467.41      508.53    124.09 o
 -11   5   1     1738.23     1861.01    150.23 o
 -10   5   1     1513.17     1411.45     93.91 o
  -9   5   1     1318.60     1371.18     87.76 o
  -8   5   1      501.83      594.26     62.01 o
  -7   5   1     2408.51     2163.99     64.63 o
  -6   5   1      872.81     1101.36     55.44 o
  -5   5   1      334.57      365.73     35.68 o
  -4   5   1      385.66      408.48     61.64 o
  -3   5   1      566.94      528.48     55.69 o
  -2   5   1     1311.39     1516.01     41.61 o
  -1   5   1     1188.71     1400.91     51.68 o
   0   5   1     5278.63     5254.85     62.03 o
   1   5   1     2439.60     2408.61     55.37 o
   2   5   1      161.44      139.20     42.38 o
   3   5   1     3524.13     3226.84     54.35 o
   4   5   1      496.18      526.75     44.20 o
   5   5   1     1698.94     1718.76     61.21 o
   6   5   1     1572.55     1697.28     73.65 o
   7   5   1      241.08      182.04     73.91 o
   8   5   1       12.21        2.46     73.84 o
   9   5   1      232.93      245.58     85.80 o
  10   5   1        2.47      -29.30    104.09 o
  11   5   1      307.81      256.92    112.08 o
  12   5   1      829.03      700.09    153.63 o
  13   5   1      533.98      477.06    154.75 o
  14   5   1      223.26      190.53    158.61 o
  15   5   1      341.71      321.26    180.13 o
  16   5   1      204.53       80.11    194.06 o
  17   5   1      155.27      305.83    318.91 o
 -16   6   1       18.73       53.54    169.78 o
 -15   6   1       17.47      102.57    175.26 o
 -14   6   1        0.57       -0.18    166.05 o
 -13   6   1       42.35        7.14    107.27 o
 -12   6   1       10.55       14.76    104.79 o
 -11   6   1      685.39      592.17    114.69 o
 -10   6   1      763.56      688.48     93.94 o
  -9   6   1      153.08      174.12     68.60 o
  -8   6   1      290.93      256.59     61.64 o
  -7   6   1      215.96      175.43     50.48 o
  -6   6   1      335.12      260.23     41.83 o
  -5   6   1       67.88       73.72     43.09 o
  -4   6   1      390.62      291.09     33.37 o
  -3   6   1      376.06      356.44     35.63 o
  -2   6   1        1.08       -6.03     41.34 o
  -1   6   1      375.26      417.22     46.04 o
   0   6   1     1249.52     1467.35     49.13 o
   1   6   1     2041.49     1780.52     59.34 o
   2   6   1      989.63     1139.64     46.65 o
   3   6   1     2738.53     2793.53     65.15 o
   4   6   1     1954.53     2203.81     60.44 o
   5   6   1      307.47      287.99     51.46 o
   6   6   1       24.16        6.60     56.23 o
   7   6   1      130.49      156.10     69.41 o
   8   6   1        8.67       52.44     70.49 o
   9   6   1      127.90      126.02     89.26 o
  10   6   1       33.98       10.77     98.00 o
  11   6   1       30.61       10.17    108.10 o
  12   6   1      268.21      309.05    149.74 o
  13   6   1       32.03       13.84    154.51 o
  14   6   1        2.04       51.50    172.87 o
  15   6   1        9.87       62.97    145.39 o
  16   6   1      104.51       13.28    158.62 o
 -16   7   1       42.86      -29.21    178.39 o
 -15   7   1      195.66      275.51    169.29 o
 -14   7   1      175.90      296.09    174.74 o
 -13   7   1      369.55      506.97    172.17 o
 -12   7   1     1244.99     1276.74    116.45 o
 -11   7   1     3722.01     3542.36    130.78 o
 -10   7   1     2614.46     2422.99    102.13 o
  -9   7   1     1040.13      857.04     81.13 o
  -8   7   1      991.51     1042.63     62.81 o
  -7   7   1     1092.82     1071.89     51.65 o
  -6   7   1       67.55       47.03     48.98 o
  -5   7   1      632.19      542.04     45.78 o
  -4   7   1      979.07      919.05     46.13 o
  -3   7   1     1070.61     1098.72     47.58 o
  -2   7   1     2116.73     2255.43     54.60 o
  -1   7   1     3376.43     3003.41     58.95 o
   0   7   1     2595.33     2514.15     60.66 o
   1   7   1     6160.39     6009.28    106.73 o
   2   7   1     4962.98     5229.11     72.78 o
   3   7   1     2461.41     2164.87     59.10 o
   4   7   1     3299.03     3222.88     75.90 o
   5   7   1     6379.09     6499.58     92.83 o
   6   7   1      488.06      399.78     66.09 o
   7   7   1       36.91       60.13     72.63 o
   8   7   1      246.60      194.83     79.92 o
   9   7   1      610.50      576.87     94.50 o
  10   7   1      738.96      732.46    102.69 o
  11   7   1      265.34      222.88     93.30 o
  12   7   1      470.81      529.83    131.67 o
  13   7   1      610.85      791.12    138.82 o
  14   7   1      613.81      700.19    141.00 o
  15   7   1      208.70       64.01    147.67 o
  16   7   1       42.06       -4.70    157.71 o
 -16   8   1       61.93       41.35    186.03 o
 -15   8   1       17.53      -47.78    169.24 o
 -14   8   1       88.05       81.36    170.41 o
 -13   8   1       18.83      -63.66    170.86 o
 -12   8   1      161.58      119.57     97.35 o
 -11   8   1        1.78      -54.45     75.35 o
 -10   8   1      354.75      260.99     81.64 o
  -9   8   1      780.61      780.81     77.60 o
  -8   8   1      211.28      202.87     56.25 o
  -7   8   1     1539.19     1448.73     66.75 o
  -6   8   1     1653.81     1583.53     60.86 o
  -5   8   1     3480.26     3159.79     72.95 o
  -4   8   1     4628.74     4715.90    150.99 o
  -3   8   1     2410.94     2077.27     82.85 o
  -2   8   1     1220.59     1387.75     57.31 o
  -1   8   1     1687.23     1636.61     57.68 o
   0   8   1     1386.95     1309.10     60.50 o
   1   8   1       55.88      117.07     52.84 o
   2   8   1      376.01      257.05     49.36 o
   3   8   1      376.87      275.14     54.87 o
   4   8   1      196.35      129.11     45.82 o
   5   8   1      640.34      592.18     72.97 o
   6   8   1     2280.02     2447.36     99.90 o
   7   8   1      976.16     1136.41     72.94 o
   8   8   1      686.04      663.15     81.82 o
   9   8   1      366.46      336.01     96.48 o
  10   8   1       80.85      155.35     96.42 o
  11   8   1      408.65      384.27     97.92 o
  12   8   1       26.68      -81.89    127.24 o
  13   8   1       44.01       31.84    129.15 o
  14   8   1        7.74        6.02    131.14 o
  15   8   1       15.16      105.47    147.36 o
  16   8   1       12.02       58.80    188.31 o
 -16   9   1       14.76     -178.45    270.00 o
 -15   9   1        3.83        1.81    175.84 o
 -14   9   1        0.48        5.45    173.37 o
 -13   9   1        3.31      136.58    166.78 o
 -12   9   1       95.53       10.50    157.72 o
 -11   9   1       42.88      -36.48     74.49 o
 -10   9   1      189.29       93.92     72.84 o
  -9   9   1      586.44      535.48    103.36 o
  -8   9   1     1028.08      851.14     93.43 o
  -7   9   1      368.78      331.67     63.53 o
  -6   9   1        0.36       48.65     58.68 o
  -5   9   1      424.88      516.96     49.82 o
  -4   9   1     1138.12     1177.58     53.84 o
  -3   9   1       28.05       90.75     66.31 o
  -2   9   1       17.25        7.79     54.29 o
  -1   9   1     1933.33     1981.03     66.45 o
   0   9   1     1478.75     1469.97     66.41 o
   1   9   1      250.33      250.24     60.00 o
   2   9   1     1390.45     1259.04     61.77 o
   3   9   1      305.87      329.88     51.31 o
   4   9   1      818.63      751.99     69.41 o
   5   9   1     1670.85     1653.36     96.14 o
   6   9   1      625.80      747.06     80.42 o
   7   9   1      181.48      233.69     82.50 o
   8   9   1        9.51       10.26     93.78 o
   9   9   1      212.98      165.31     94.84 o
  10   9   1       16.31       27.73     93.03 o
  11   9   1        1.54      -25.96     97.21 o
  12   9   1       99.57      217.79    127.68 o
  13   9   1      196.29      264.17    134.04 o
  14   9   1      102.37       88.19    130.46 o
  15   9   1        3.38       21.30    176.93 o
  16   9   1        1.71      -27.41    253.88 o
 -15  10   1      183.84      191.51    190.97 o
 -14  10   1       44.28      117.41    176.45 o
 -13  10   1        2.11       75.06    169.66 o
 -12  10   1      170.91       88.61    103.03 o
 -11  10   1      931.59      784.71    103.36 o
 -10  10   1      637.77      550.91     96.40 o
  -9  10   1     1106.79     1137.32    139.90 o
  -8  10   1     1667.63     1609.36    120.88 o
  -7  10   1      596.05      486.06     71.10 o
  -6  10   1     1980.20     2085.36     82.71 o
  -5  10   1     4346.82     4390.70     81.95 o
  -4  10   1     1576.30     1538.86     63.59 o
  -3  10   1     4264.13     4389.17     94.60 o
  -2  10   1     4277.50     4342.98     79.49 o
  -1  10   1      582.09      493.61     61.76 o
   0  10   1       46.65       35.05     62.24 o
   1  10   1      458.75      449.34     66.05 o
   2  10   1     1757.89     1862.03     70.84 o
   3  10   1     2251.66     2365.44     76.91 o
   4  10   1     3989.24     3913.57    105.30 o
   5  10   1     1919.13     1888.50    110.50 o
   6  10   1     1233.00     1348.34    130.79 o
   7  10   1     1417.83     1449.65    122.92 o
   8  10   1      760.46      859.53    121.79 o
   9  10   1      803.89      836.95     98.13 o
  10  10   1      428.16      389.74     97.63 o
  11  10   1       84.22       72.61    100.19 o
  12  10   1      274.41      238.27    126.71 o
  13  10   1      144.89      155.56    134.52 o
  14  10   1       11.14       63.39    135.79 o
  15  10   1        1.02       19.45    183.73 o
  16  10   1       46.10      -28.49    254.41 o
 -15  11   1      152.51      303.63    192.35 o
 -14  11   1      100.15       91.81    171.44 o
 -13  11   1      181.69      144.81    173.78 o
 -12  11   1      422.81      385.76    177.26 o
 -11  11   1     1024.30      789.33    171.59 o
 -10  11   1      781.79      638.22     89.93 o
  -9  11   1      395.91      327.34     80.79 o
  -8  11   1      103.43      259.34     80.92 o
  -7  11   1       45.81       88.63     80.30 o
  -6  11   1      281.46      209.32     67.56 o
  -5  11   1      554.14      491.45     66.35 o
  -4  11   1     1344.68     1226.51     69.58 o
  -3  11   1     4896.65     5114.40    105.73 o
  -2  11   1     5648.59     5745.07    110.26 o
  -1  11   1     1745.23     1777.78     73.84 o
   0  11   1      172.35      233.67     71.66 o
   1  11   1      426.79      314.84     71.78 o
   2  11   1      489.53      609.37     72.14 o
   3  11   1      621.25      617.54     76.14 o
   4  11   1      129.73      161.23     78.33 o
   5  11   1      215.28      156.51     97.71 o
   6  11   1       27.35       -8.74    137.59 o
   7  11   1      114.14      194.23    118.34 o
   8  11   1      157.18      223.41    142.57 o
   9  11   1      502.66      483.49    121.58 o
  10  11   1     1363.39     1345.41    133.64 o
  11  11   1      706.84      786.22    142.62 o
  12  11   1      181.34      422.90    131.47 o
  13  11   1       46.69       74.72    126.72 o
  14  11   1       83.63      133.63    177.37 o
  15  11   1      121.56        2.87    256.92 o
 -15  12   1       98.92      103.02    268.93 o
 -14  12   1       74.97       75.00    184.46 o
 -13  12   1       60.14      137.54    168.67 o
 -12  12   1       15.21        5.96    165.26 o
 -11  12   1        0.57       90.09    164.42 o
 -10  12   1      315.85      170.90     87.29 o
  -9  12   1      290.94      257.31     72.43 o
  -8  12   1       24.28       67.82     72.81 o
  -7  12   1      119.08      132.97     82.20 o
  -6  12   1     1231.42     1251.49     79.42 o
  -5  12   1     1368.15     1397.14     75.95 o
  -4  12   1      217.00      177.77     69.61 o
  -3  12   1      572.34      507.95     89.44 o
  -2  12   1     1629.14     1562.41     80.95 o
  -1  12   1      261.74      263.07     72.50 o
   0  12   1      147.38      116.65     78.66 o
   1  12   1       79.72      131.56     80.87 o
   2  12   1      310.65      330.44     77.91 o
   3  12   1       58.64       38.09     80.48 o
   4  12   1      162.36      200.55     89.49 o
   5  12   1       24.28       77.74    113.51 o
   6  12   1      268.82      330.49    150.87 o
   7  12   1      780.34      889.49    186.15 o
   8  12   1      550.70      545.00    151.12 o
   9  12   1      685.65      764.88    120.11 o
  10  12   1      403.44      294.85    123.11 o
  11  12   1       24.11       44.63    125.32 o
  12  12   1       99.52      148.91    124.43 o
  13  12   1        0.84       76.75    167.22 o
  14  12   1       22.14      -16.62    170.66 o
  15  12   1        0.92     -169.31    251.55 o
 -14  13   1      279.46      357.24    179.55 o
 -13  13   1      518.34      498.06    178.36 o
 -12  13   1      675.85     1061.84    251.37 o
 -11  13   1      208.15      259.70    161.21 o
 -10  13   1      196.87      131.92     71.14 o
  -9  13   1     1010.28      812.22    165.19 o
  -8  13   1     1005.96      791.83     81.70 o
  -7  13   1       22.76       30.55     75.93 o
  -6  13   1      547.22      603.82     86.02 o
  -5  13   1      561.38      634.85     83.22 o
  -4  13   1      398.62      444.07     77.71 o
  -3  13   1      249.92      214.66     79.37 o
  -2  13   1      870.94     1002.51     84.37 o
  -1  13   1     3059.51     3177.63     93.15 o
   0  13   1     2185.19     2197.18     96.00 o
   1  13   1     1184.61     1277.18     90.89 o
   2  13   1     2169.02     2223.23     92.87 o
   3  13   1     1629.92     1720.58    102.62 o
   4  13   1     1052.49     1058.30    100.43 o
   5  13   1      608.23      590.18    107.23 o
   6  13   1        2.30       12.65    142.89 o
   7  13   1        6.56       -7.79    139.64 o
   8  13   1       13.48        1.51    112.07 o
   9  13   1      276.12      277.92    122.75 o
  10  13   1      254.10      223.39    126.10 o
  11  13   1      278.94      393.52    130.03 o
  12  13   1      370.36      437.72    171.75 o
  13  13   1      213.64      235.69    167.99 o
  14  13   1      227.75      208.55    244.74 o
  15  13   1       86.37       28.85    248.68 o
 -14  14   1        0.26      131.15    261.40 o
 -13  14   1        0.05      111.51    185.10 o
 -12  14   1       38.33       68.19    173.50 o
 -11  14   1      161.09      127.21    168.56 o
 -10  14   1        1.73      -59.38    171.55 o
  -9  14   1       96.80      120.31     62.91 o
  -8  14   1     1201.56      950.97     75.90 o
  -7  14   1      263.55      292.41     77.62 o
  -6  14   1       76.42       92.17     80.45 o
  -5  14   1      763.50      838.54     94.14 o
  -4  14   1      208.67      272.45     99.14 o
  -3  14   1      420.37      370.48     95.84 o
  -2  14   1      273.90      319.51     94.22 o
  -1  14   1       79.80      106.94     94.24 o
   0  14   1       13.50       20.66    100.38 o
   1  14   1      264.74      226.79    103.55 o
   2  14   1      195.99      205.02     97.76 o
   3  14   1       27.35       43.68     87.45 o
   4  14   1      918.18     1001.43    111.74 o
   5  14   1      276.24      315.38    103.47 o
   6  14   1        5.86       40.14    145.01 o
   7  14   1      193.14      218.85    108.69 o
   8  14   1       13.55       49.27    114.80 o
   9  14   1        7.02       84.04    122.62 o
  10  14   1       87.46       88.63    127.56 o
  11  14   1       91.10      195.00    132.57 o
  12  14   1       40.62       65.46    169.66 o
  13  14   1        0.88      -26.18    172.62 o
 -13  15   1       44.65      130.43    260.86 o
 -12  15   1       56.10      181.11    179.48 o
 -11  15   1       64.66       23.46    172.71 o
 -10  15   1        1.98        9.77    175.24 o
  -9  15   1       60.06      122.16    174.30 o
  -8  15   1      697.19      524.38     71.56 o
  -7  15   1       87.00       58.90     73.51 o
  -6  15   1       83.51       87.24     79.08 o
  -5  15   1      118.86      153.02     86.16 o
  -4  15   1       95.52       95.88     74.21 o
  -3  15   1      128.83      101.79    107.27 o
  -2  15   1      673.22      680.23     99.25 o
  -1  15   1     1262.07     1270.14    105.41 o
   0  15   1      864.70      839.78    101.43 o
   1  15   1      617.02      658.05    101.96 o
   2  15   1      560.91      685.22     99.71 o
   3  15   1      318.36      330.58     90.27 o
   4  15   1      563.67      466.94     87.36 o
   5  15   1      110.57       37.73    100.41 o
   6  15   1       26.91       20.00    109.50 o
   7  15   1       72.71      211.08    116.28 o
   8  15   1       10.45       41.67    114.10 o
   9  15   1       99.83       25.72    123.19 o
  10  15   1      158.46       86.15    122.80 o
  11  15   1       66.72       87.89    166.21 o
  12  15   1       60.16       -1.02    179.28 o
  13  15   1      115.75       54.82    245.81 o
  14  15   1      119.93       22.40    250.65 o
 -13  16   1       35.69      153.90    261.94 o
 -12  16   1        6.10       75.54    189.94 o
 -11  16   1      134.98      176.01    174.87 o
 -10  16   1      104.01       42.03    181.62 o
  -9  16   1      158.82      194.48    166.39 o
  -8  16   1      496.74      486.53    171.69 o
  -7  16   1      577.17      626.64     79.73 o
  -6  16   1      425.92      426.70     87.45 o
  -5  16   1      431.28      579.86     76.86 o
  -4  16   1      686.69      917.43     79.97 o
  -3  16   1      816.34      973.82    109.56 o
  -2  16   1      695.94      744.66    110.79 o
  -1  16   1      696.86      767.97    114.53 o
   0  16   1      396.56      434.57    113.34 o
   1  16   1      137.67      188.37    113.50 o
   2  16   1       15.38       44.55    126.51 o
   3  16   1      836.39      942.03    107.69 o
   4  16   1     1603.23     1991.28    113.46 o
   5  16   1     1038.56     1223.10    109.68 o
   6  16   1      641.29      534.84    120.93 o
   7  16   1      331.49      340.78    115.24 o
   8  16   1      530.98      640.21    119.33 o
   9  16   1      706.32      909.15    127.50 o
  10  16   1      266.97      201.10    162.00 o
  11  16   1      125.67      217.41    176.23 o
  12  16   1       97.72       56.44    234.71 o
  13  16   1        8.64       -9.14    244.74 o
 -12  17   1        0.49       39.60    262.12 o
 -11  17   1        6.66       43.33    191.98 o
 -10  17   1       24.87       60.96    173.37 o
  -9  17   1       61.75       39.29    181.29 o
  -8  17   1       83.19      111.20    170.58 o
  -7  17   1      124.95      349.28    166.68 o
  -6  17   1       48.99       65.72     86.15 o
  -5  17   1        0.72       12.20     88.88 o
  -4  17   1       17.84      142.33    112.70 o
  -3  17   1       24.39       40.36    101.00 o
  -2  17   1       37.02       46.01    106.46 o
  -1  17   1        2.23       78.41    109.65 o
   0  17   1      129.20      148.48    111.89 o
   1  17   1       14.14        5.04    113.06 o
   2  17   1      159.79      237.54    131.03 o
   3  17   1        5.11      -16.59     99.67 o
   4  17   1        0.60      186.89    102.96 o
   5  17   1      295.70      293.90    109.16 o
   6  17   1       96.09      119.13    121.52 o
   7  17   1       33.93       20.56    115.45 o
   8  17   1       83.13      158.76    116.94 o
   9  17   1       37.14       92.20    168.06 o
  10  17   1       10.35      113.56    172.67 o
  11  17   1       34.65      122.91    234.35 o
  12  17   1       20.28       23.11    242.23 o
 -11  18   1       22.47      206.76    279.68 o
 -10  18   1      110.53       94.45    193.79 o
  -9  18   1      195.95      279.94    177.95 o
  -8  18   1      143.24      285.22    182.29 o
  -7  18   1      226.41      182.02    178.78 o
  -6  18   1      259.76      114.02    171.03 o
  -5  18   1      146.33      186.97     93.84 o
  -4  18   1      220.05      186.04    182.12 o
  -3  18   1       78.84      125.21    141.75 o
  -2  18   1       21.74       54.75    110.44 o
  -1  18   1        0.77      -77.56    113.70 o
   0  18   1       62.32      180.44    117.35 o
   1  18   1       47.55      131.50    138.17 o
   2  18   1       28.08       26.12    105.02 o
   3  18   1      194.99      262.82    112.85 o
   4  18   1      284.75      294.57    112.11 o
   5  18   1      258.53      360.89    111.34 o
   6  18   1      188.84      214.41    123.70 o
   7  18   1      142.01       82.58    119.77 o
   8  18   1      242.52      466.72    209.71 o
   9  18   1      116.90       61.23    173.59 o
  10  18   1       45.39      112.87    230.58 o
  11  18   1       31.12      115.92    242.41 o
  12  18   1       12.78      120.94    258.53 o
 -10  19   1      119.49      129.71    265.70 o
  -9  19   1       43.19      148.77    193.39 o
  -8  19   1      115.72       71.29    185.70 o
  -7  19   1      132.28      130.73    184.65 o
  -6  19   1       51.64      118.29    168.44 o
  -5  19   1       27.52      -51.79    182.70 o
  -4  19   1        4.79      114.97    180.52 o
  -3  19   1       91.82       91.03    140.36 o
  -2  19   1      377.78      581.14    142.64 o
  -1  19   1      739.33      881.56    149.97 o
   0  19   1      593.40      571.10    128.66 o
   1  19   1      944.52      738.70    126.80 o
   2  19   1     1375.23     1470.02    120.95 o
   3  19   1      471.76      683.15    114.96 o
   4  19   1      330.65      384.41    106.93 o
   5  19   1      556.80      418.08    107.58 o
   6  19   1      154.18      177.17    122.78 o
   7  19   1       10.23      104.08    173.89 o
   8  19   1        0.08       43.47    180.16 o
   9  19   1       49.79     -206.04    237.93 o
  10  19   1      114.32      321.96    251.90 o
  11  19   1       87.54      120.04    254.95 o
  -9  20   1        2.15     -182.75    283.44 o
  -8  20   1       15.21      -19.05    186.76 o
  -7  20   1        5.73       75.32    191.34 o
  -6  20   1       10.84       -4.42    185.09 o
  -5  20   1       87.43       29.32    188.27 o
  -4  20   1       57.56       64.49    170.59 o
  -3  20   1        0.18      102.02    146.70 o
  -2  20   1       48.53      105.11    139.77 o
  -1  20   1       28.27       49.55    145.67 o
   0  20   1        2.06       80.85    121.99 o
   1  20   1       81.75      110.46    128.44 o
   2  20   1       60.48       25.15    109.87 o
   3  20   1       12.36       18.58    106.47 o
   4  20   1        3.37       37.81    112.62 o
   5  20   1       11.42      119.89    114.92 o
   6  20   1        9.77      -91.68    168.91 o
   7  20   1        4.40      -63.76    179.20 o
   8  20   1       98.58      100.51    242.05 o
   9  20   1      123.71      291.14    250.29 o
  10  20   1       23.51     -123.62    267.13 o
  -8  21   1       37.38        2.33    281.83 o
  -7  21   1       12.44     -195.65    282.72 o
  -6  21   1        0.12       46.46    199.16 o
  -5  21   1       72.10      -69.39    183.16 o
  -4  21   1      109.24      100.95    190.07 o
  -3  21   1      137.94      240.13    150.55 o
  -2  21   1      259.70      385.77    150.66 o
  -1  21   1      182.35      252.83    148.62 o
   0  21   1      152.87      277.05    128.34 o
   1  21   1       59.76      127.22    132.64 o
   2  21   1        2.28       40.51    103.69 o
   3  21   1       28.49      106.87    113.24 o
   4  21   1      197.65      238.93    153.86 o
   5  21   1      218.31      154.15    179.06 o
   6  21   1      210.48      259.07    244.92 o
   7  21   1       10.80      -37.27    242.77 o
   8  21   1       24.05       21.86    242.77 o
   9  21   1        1.63      -43.36    267.85 o
  -6  22   1       33.89       -6.63    285.41 o
  -5  22   1      128.22     -144.23    278.42 o
  -4  22   1      305.42      312.78    202.32 o
  -3  22   1      207.45      131.24    156.48 o
  -2  22   1      134.75      149.44    160.24 o
  -1  22   1      126.42      284.84    141.45 o
   0  22   1       15.64       59.43    139.11 o
   1  22   1        0.46       42.81    136.17 o
   2  22   1        0.95       73.59    110.94 o
   3  22   1       27.31       66.78    160.06 o
   4  22   1      174.38      295.25    193.74 o
   5  22   1      154.41      181.49    251.55 o
   6  22   1      129.65      249.22    258.53 o
   7  22   1      171.27      424.08    260.68 o
  -4  23   1        5.36       28.13    279.50 o
  -3  23   1        1.27        4.12    278.06 o
  -2  23   1        6.55       60.33    201.94 o
  -1  23   1       51.46       64.04    168.45 o
   0  23   1       10.43       84.34    215.85 o
   1  23   1        0.72      -15.95    132.90 o
   2  23   1        3.34       29.93    164.53 o
   3  23   1        2.82       97.35    185.64 o
   4  23   1        0.03      134.01    258.18 o
   5  23   1        0.83       -4.48    252.80 o
  -2  24   1       40.04      -10.03    288.45 o
  -1  24   1       34.30       76.86    284.33 o
   0  24   1       14.25      -88.87    283.44 o
   1  24   1        7.23      220.91    276.09 o
   2  24   1       45.64      229.15    266.42 o
   3  24   1       48.69        7.70    270.90 o
 -17   0   2        3.56      -91.19    270.00 o
 -16   0   2       34.50      145.12    253.34 o
 -15   0   2      119.63      207.83    251.01 o
 -14   0   2      849.79      801.94    241.33 o
 -13   0   2     1677.92     1383.15    257.64 o
 -12   0   2      436.15      722.37    160.45 o
 -11   0   2      105.12      235.94    155.08 o
 -10   0   2      428.93      589.40    144.94 o
  -9   0   2      366.08      436.55    109.06 o
  -8   0   2       91.48       47.82     92.01 o
  -7   0   2     2558.65     2738.70    126.98 o
  -6   0   2      547.15      442.48     83.18 o
  -5   0   2      300.90      254.48     85.46 o
  -4   0   2       65.57       89.65     82.58 o
  -3   0   2       87.24       88.16     76.88 o
  -2   0   2       12.80       61.65     54.17 o
  -1   0   2    10109.24    10050.21    102.25 o
   0   0   2     6037.03     6140.21     64.14 o
   1   0   2    12446.10    12568.25     84.08 o
   2   0   2     7810.42     7393.73     59.68 o
   3   0   2     6853.53     6966.14     68.45 o
   4   0   2     9775.61     9911.03    187.91 o
   5   0   2      258.57      180.63     61.92 o
   6   0   2      186.93      131.10     71.52 o
   7   0   2       35.70       58.03     78.02 o
   8   0   2     2374.11     2257.66    130.02 o
   9   0   2      941.38     1024.76    117.15 o
  10   0   2     1704.30     1487.03    133.20 o
  11   0   2        4.46       90.42    153.53 o
  12   0   2      690.00      752.47    169.31 o
  13   0   2      879.03      883.36    177.82 o
  14   0   2      490.66      450.09    176.60 o
  15   0   2      146.17      106.66    183.27 o
  16   0   2      107.24       64.83    199.73 o
  17   0   2      164.89      349.19    255.67 o
 -17   1   2       18.68       21.40    182.11 o
 -16   1   2        7.36      107.81    173.12 o
 -15   1   2       43.91       65.17    171.87 o
 -14   1   2       56.42      198.31    157.60 o
 -13   1   2       13.16       63.01    122.04 o
 -12   1   2       15.57      147.83    111.75 o
 -11   1   2       74.89      144.88    110.63 o
 -10   1   2        2.98       55.44    102.69 o
  -9   1   2      313.48      290.91     78.15 o
  -8   1   2      844.99      792.02     67.39 o
  -7   1   2      433.99      261.58     55.22 o
  -6   1   2     2044.55     1946.99     68.26 o
  -5   1   2     2483.88     2334.45     74.74 o
  -4   1   2      282.16      338.48     58.97 o
  -3   1   2        5.07       32.31     48.13 o
  -2   1   2      689.17      697.22     41.70 o
  -1   1   2     9505.40    10142.71     50.92 o
   0   1   2     3210.83     3410.89     38.95 o
   1   1   2     2770.33     2784.91     39.02 o
   2   1   2      222.65      200.36     23.41 o
   3   1   2      119.19      104.77     31.17 o
   4   1   2       70.50       60.48     36.09 o
   5   1   2       54.83       59.13     44.98 o
   6   1   2      176.14      178.97     51.88 o
   7   1   2      911.69      887.46     65.87 o
   8   1   2      244.96      295.31     81.96 o
   9   1   2      141.63      190.43     76.10 o
  10   1   2      387.35      409.22     87.53 o
  11   1   2      439.75      420.75     94.72 o
  12   1   2       66.02      125.84    113.16 o
  13   1   2        3.28       -7.04    119.46 o
  14   1   2        1.14      -23.83    121.56 o
  15   1   2       17.57        4.33    130.05 o
  16   1   2        3.92       -0.36    140.12 o
  17   1   2       14.61      -76.51    173.59 o
 -17   2   2        2.58       93.35    194.49 o
 -16   2   2        3.70        9.11    181.84 o
 -15   2   2      147.08      227.57    172.62 o
 -14   2   2      115.78      192.58    155.45 o
 -13   2   2      102.51      167.98    118.60 o
 -12   2   2      415.02      304.81    124.75 o
 -11   2   2      335.56      458.37    118.18 o
 -10   2   2      327.30      453.22    105.01 o
  -9   2   2      726.46      668.77     78.50 o
  -8   2   2     1054.56     1083.67     71.84 o
  -7   2   2      312.61      296.67     65.24 o
  -6   2   2        1.38      -26.53     59.34 o
  -5   2   2     1102.27      948.51     59.99 o
  -4   2   2        6.79        4.79     55.62 o
  -3   2   2     3608.56     3635.92     56.71 o
  -2   2   2     3302.99     3191.72     52.35 o
  -1   2   2       72.84      112.61     35.76 o
   0   2   2     3651.82     3484.32     61.18 o
   1   2   2     7828.93     8098.07     79.47 o
   2   2   2      372.62      321.31     31.85 o
   3   2   2     1086.72     1185.75     39.64 o
   4   2   2      213.73      118.70     32.79 o
   5   2   2        3.49       12.66     45.56 o
   6   2   2      879.45      808.89     56.09 o
   7   2   2      225.73      264.70     63.78 o
   8   2   2       39.86      106.93     84.51 o
   9   2   2      322.27      354.24     76.00 o
  10   2   2        0.81       38.23     85.73 o
  11   2   2      198.53      233.05     92.77 o
  12   2   2        9.48       57.04    113.55 o
  13   2   2      391.67      397.69    123.21 o
  14   2   2       66.56      100.08    121.91 o
  15   2   2       73.72       85.53    138.30 o
  16   2   2       87.12      115.24    178.75 o
  17   2   2       24.20      -54.02    210.78 o
 -17   3   2      109.00      320.70    252.80 o
 -16   3   2      215.44      467.80    235.24 o
 -15   3   2      255.24      253.52    232.91 o
 -14   3   2      470.46      583.69    167.08 o
 -13   3   2      245.00      223.29    120.29 o
 -12   3   2      134.67      142.59    112.93 o
 -11   3   2       28.76       39.95    109.38 o
 -10   3   2      282.41      425.57    105.12 o
  -9   3   2      946.81     1116.55     81.33 o
  -8   3   2      527.52      577.38     70.14 o
  -7   3   2     3978.65     3629.57     76.56 o
  -6   3   2     8922.58     9271.68    213.63 o
  -5   3   2     3952.53     4074.06     87.71 o
  -4   3   2     4107.43     3804.04     77.55 o
  -3   3   2     2232.67     2197.52     45.04 o
  -2   3   2     1052.02      904.63     38.25 o
  -1   3   2       49.09       86.18     37.63 o
   0   3   2     4674.23     4598.51     57.76 o
   1   3   2     4217.61     4642.29     72.13 o
   2   3   2       32.53       -1.97     34.62 o
   3   3   2     2316.73     2232.77     43.61 o
   4   3   2       20.87       43.39     44.61 o
   5   3   2     2249.21     2044.66     66.43 o
   6   3   2     5098.30     5215.46     87.96 o
   7   3   2     5241.56     5255.09     81.32 o
   8   3   2     5066.43     4881.05     91.95 o
   9   3   2     3547.27     3699.77     88.31 o
  10   3   2     1262.63     1291.68     93.80 o
  11   3   2      893.52      906.61     97.69 o
  12   3   2      500.47      634.14    119.91 o
  13   3   2       98.29       88.08    151.89 o
  14   3   2        9.87       14.72    158.00 o
  15   3   2       53.07       71.73    163.81 o
  16   3   2        9.16       30.27    181.36 o
  17   3   2        3.37      -41.22    205.56 o
 -17   4   2        4.80       58.77    280.03 o
 -16   4   2       27.45       82.95    181.21 o
 -15   4   2        4.73      -96.12    179.17 o
 -14   4   2      200.99      334.86    254.41 o
 -13   4   2      771.64      555.40    141.21 o
 -12   4   2      108.48       57.85    128.54 o
 -11   4   2        1.97      -63.73    140.89 o
 -10   4   2       27.24       43.80    105.39 o
  -9   4   2        8.20       -2.30     78.18 o
  -8   4   2       17.07       42.66     66.38 o
  -7   4   2      153.81      121.97     52.52 o
  -6   4   2     2041.34     2039.94     65.88 o
  -5   4   2      294.10      262.39     41.84 o
  -4   4   2      189.59      212.02     54.83 o
  -3   4   2       16.43      -19.30     33.65 o
  -2   4   2     4183.71     4221.67     48.45 o
  -1   4   2     7627.27     7565.88     55.20 o
   0   4   2     3574.47     3891.36     66.26 o
   1   4   2     5399.00     5151.79     76.23 o
   2   4   2      444.56      508.87     37.04 o
   3   4   2       12.23        1.30     40.86 o
   4   4   2     2286.00     2726.21     59.29 o
   5   4   2      219.75      273.43     51.44 o
   6   4   2      165.68       77.97     66.81 o
   7   4   2      247.50      351.05     71.66 o
   8   4   2       71.34       35.25     82.14 o
   9   4   2      442.79      446.40     90.99 o
  10   4   2      635.97      592.53    114.19 o
  11   4   2      141.84       97.47    139.74 o
  12   4   2      111.78      233.20    148.71 o
  13   4   2      121.87      220.03    154.14 o
  14   4   2      174.27      163.99    156.68 o
  15   4   2       28.06       53.03    167.91 o
  16   4   2       24.77       -5.88    205.64 o
  17   4   2       47.82     -177.91    363.35 o
 -16   5   2      225.53      247.26    190.67 o
 -15   5   2       90.80      322.96    165.67 o
 -14   5   2      137.89      284.90    170.27 o
 -13   5   2      149.56      150.56    110.77 o
 -12   5   2       12.17        6.11    102.17 o
 -11   5   2       10.11       69.84    113.55 o
 -10   5   2       26.24      -28.81     98.21 o
  -9   5   2        2.93      -19.01     73.28 o
  -8   5   2       25.67        5.11     65.08 o
  -7   5   2     2118.39     2100.19     63.20 o
  -6   5   2     4711.49     4725.50    120.69 o
  -5   5   2     3546.88     3587.32    104.88 o
  -4   5   2     4104.68     3764.36    138.12 o
  -3   5   2    11027.53    11451.54    181.19 o
  -2   5   2    12942.90    12391.82     86.49 o
  -1   5   2     5415.08     5637.23     75.17 o
   0   5   2       84.38       68.23     29.13 o
   1   5   2      741.58      785.36     32.23 o
   2   5   2      948.81     1059.08     44.84 o
   3   5   2     3029.39     3221.78     57.01 o
   4   5   2      182.78      107.52     49.63 o
   5   5   2       90.52       63.47     61.65 o
   6   5   2     1205.70     1178.29     73.32 o
   7   5   2     2571.59     2618.83     91.52 o
   8   5   2     1703.54     1803.45     97.57 o
   9   5   2     1821.88     1829.50     98.63 o
  10   5   2      774.70      840.15    114.64 o
  11   5   2      144.71      310.25    143.66 o
  12   5   2      221.05      295.78    149.47 o
  13   5   2      111.86      159.10    156.27 o
  14   5   2       43.22       80.25    155.25 o
  15   5   2       48.19      -41.35    167.95 o
  16   5   2        2.01      139.07    200.74 o
 -16   6   2       34.71      -81.57    175.66 o
 -15   6   2      139.85       95.22    174.58 o
 -14   6   2      367.82      343.78    178.73 o
 -13   6   2     1780.14     1609.72    174.17 o
 -12   6   2     2415.88     2553.93    119.99 o
 -11   6   2     1364.20     1533.90    110.71 o
 -10   6   2     2631.02     2800.70    112.21 o
  -9   6   2     2592.03     2785.01    104.50 o
  -8   6   2     1533.23     1601.96     65.92 o
  -7   6   2      939.59      800.69    100.21 o
  -6   6   2      284.80      106.17     62.59 o
  -5   6   2      873.44      717.51     88.94 o
  -4   6   2       77.53      126.41     69.29 o
  -3   6   2       29.51       35.22     60.38 o
  -2   6   2     1285.07     1203.19     40.65 o
  -1   6   2     7241.35     7405.95     77.51 o
   0   6   2    18387.33    18458.47    107.97 o
   1   6   2    15315.64    15503.08    121.65 o
   2   6   2     8151.96     8450.28     79.76 o
   3   6   2    10730.44    10720.17     92.27 o
   4   6   2     6094.76     6025.26     98.12 o
   5   6   2     3414.99     3453.30     69.32 o
   6   6   2     4180.77     4083.47     79.85 o
   7   6   2      459.26      372.96     71.70 o
   8   6   2       34.87        7.41     98.43 o
   9   6   2       41.85       90.14     88.10 o
  10   6   2       85.77       88.89    106.35 o
  11   6   2      272.90      201.17    143.18 o
  12   6   2      402.60      463.75    178.31 o
  13   6   2      679.94      807.89    162.37 o
  14   6   2      270.85      356.97    167.33 o
  15   6   2      393.87      535.05    175.40 o
  16   6   2      291.52      168.48    163.01 o
 -16   7   2       19.05       58.43    170.26 o
 -15   7   2        0.12      -48.18    177.45 o
 -14   7   2        0.66       23.60    161.08 o
 -13   7   2       66.25      207.81    171.19 o
 -12   7   2      264.95      173.74     94.22 o
 -11   7   2      200.36      148.84     86.66 o
 -10   7   2       19.77       23.05     80.78 o
  -9   7   2       77.57       77.45     61.51 o
  -8   7   2       64.67       16.57     36.30 o
  -7   7   2       46.63      -33.25     96.40 o
  -6   7   2      792.65      771.83     84.85 o
  -5   7   2      406.27      189.46     72.52 o
  -4   7   2     3921.74     3791.67     91.56 o
  -3   7   2     1554.07     1669.22     75.46 o
  -2   7   2     1094.18     1222.30     56.58 o
  -1   7   2       14.76      -31.50     42.95 o
   0   7   2     5534.27     5469.29     62.25 o
   1   7   2      702.15      876.49     50.58 o
   2   7   2       64.43       28.67     57.04 o
   3   7   2       45.19       25.73     60.38 o
   4   7   2        5.23        1.80     56.99 o
   5   7   2      188.57      156.22     58.36 o
   6   7   2      130.45      175.51     69.72 o
   7   7   2      124.01       76.45     72.73 o
   8   7   2      820.55      946.36     81.79 o
   9   7   2      761.13      807.81     87.93 o
  10   7   2      140.19      116.51     91.74 o
  11   7   2      106.05      123.90    115.12 o
  12   7   2       84.27       13.28    118.60 o
  13   7   2        7.18       24.76    123.47 o
  14   7   2      173.53      179.68    131.83 o
  15   7   2       50.69       21.25    149.11 o
  16   7   2        0.27       10.24    155.94 o
 -16   8   2       10.31      -14.37    181.62 o
 -15   8   2       19.10       27.49    186.37 o
 -14   8   2      103.53      231.68    164.91 o
 -13   8   2      473.74      304.97    170.50 o
 -12   8   2     1127.84     1071.24    175.47 o
 -11   8   2      631.11      619.93     73.07 o
 -10   8   2      512.52      387.91     63.25 o
  -9   8   2     2179.77     2147.80    177.22 o
  -8   8   2     2972.84     2990.22    114.63 o
  -7   8   2     1549.57     1622.92     97.00 o
  -6   8   2      362.53      368.89     91.91 o
  -5   8   2       17.71        7.38     70.92 o
  -4   8   2      151.62       50.24     47.10 o
  -3   8   2       37.70       17.89     33.00 o
  -2   8   2      475.31      491.53     59.46 o
  -1   8   2    12912.35    12055.36    189.83 o
   0   8   2     9473.08     9414.62     80.04 o
   1   8   2     1567.12     1671.46     58.85 o
   2   8   2     3582.41     3319.27     66.23 o
   3   8   2     5560.42     5583.08     95.58 o
   4   8   2     2054.65     1984.52     76.99 o
   5   8   2     1735.92     1807.09     89.95 o
   6   8   2      688.68      817.76     82.70 o
   7   8   2       22.96       -5.76     78.88 o
   8   8   2       16.30      -82.28     82.59 o
   9   8   2      214.34      234.93     82.24 o
  10   8   2      433.63      386.77    110.08 o
  11   8   2      556.95      569.19    117.36 o
  12   8   2      701.96      729.40    123.62 o
  13   8   2      462.54      553.55    126.56 o
  14   8   2      233.53      316.39    168.62 o
  15   8   2      288.00      406.76    151.01 o
  16   8   2      117.96      271.43    252.26 o
 -15   9   2      182.84      164.86    191.67 o
 -14   9   2       79.71      104.85    167.14 o
 -13   9   2       50.62     -145.10    168.84 o
 -12   9   2       68.49       80.65    163.56 o
 -11   9   2        0.31       41.48    159.43 o
 -10   9   2       18.39       52.96    150.78 o
  -9   9   2      507.98      556.30    173.48 o
  -8   9   2     2210.48     2404.90    179.89 o
  -7   9   2     4157.78     4454.93    115.08 o
  -6   9   2     2890.58     2861.14    101.12 o
  -5   9   2     1491.26     1511.83     84.90 o
  -4   9   2     2097.14     2049.24     83.49 o
  -3   9   2     3237.65     3260.80    105.71 o
  -2   9   2     2245.84     2112.69     73.58 o
  -1   9   2      944.90      819.63     59.13 o
   0   9   2      343.69      268.20     59.60 o
   1   9   2      414.56      242.14     65.03 o
   2   9   2      339.94      417.24     53.58 o
   3   9   2     1353.64     1301.59     72.78 o
   4   9   2     1934.96     1877.31     83.24 o
   5   9   2     2925.43     2941.86     93.86 o
   6   9   2     2779.41     2985.15    107.97 o
   7   9   2     2703.09     2683.06     92.71 o
   8   9   2     1511.09     1528.16    107.81 o
   9   9   2     1222.92     1193.35     87.05 o
  10   9   2      637.97      696.48    115.35 o
  11   9   2      341.06      288.27    118.42 o
  12   9   2      169.29      170.13    119.33 o
  13   9   2       34.77       69.40    129.40 o
  14   9   2       13.83       17.57    141.65 o
  15   9   2        0.03       79.74    190.60 o
  16   9   2        6.71      -90.12    256.56 o
 -15  10   2       19.48       64.28    179.29 o
 -14  10   2        2.91      -51.98    174.45 o
 -13  10   2        1.07      164.34    176.02 o
 -12  10   2      307.20      273.64    173.07 o
 -11  10   2      368.13      379.37    168.80 o
 -10  10   2      372.06      406.29    149.92 o
  -9  10   2      396.80      285.56    168.32 o
  -8  10   2      212.16      187.14    168.77 o
  -7  10   2      693.20      447.67    124.94 o
  -6  10   2       46.85       27.95     90.86 o
  -5  10   2       63.23       29.46     80.30 o
  -4  10   2       60.93       22.56     87.20 o
  -3  10   2      450.38      366.37     57.89 o
  -2  10   2      175.70      164.11     57.32 o
  -1  10   2      155.68      182.77     57.52 o
   0  10   2      264.24      231.66     57.56 o
   1  10   2       50.97       75.11     61.09 o
   2  10   2        0.21       -4.38     62.07 o
   3  10   2        1.13       -8.66     65.22 o
   4  10   2        1.25       43.36     80.04 o
   5  10   2        0.51       28.11     88.86 o
   6  10   2      225.52      148.21     86.91 o
   7  10   2        0.85       46.21     93.43 o
   8  10   2      126.36       82.01     85.28 o
   9  10   2       28.61       -6.43    103.99 o
  10  10   2       25.90      -12.55    114.53 o
  11  10   2       24.07       -7.68    123.57 o
  12  10   2       10.57      107.10    129.10 o
  13  10   2        0.55       69.18    128.14 o
  14  10   2       24.80      -78.25    144.79 o
  15  10   2        5.37        5.83    171.74 o
 -15  11   2      111.84      153.63    192.62 o
 -14  11   2       94.57       13.76    187.78 o
 -13  11   2       73.96       33.09    176.93 o
 -12  11   2      158.64       60.34    176.52 o
 -11  11   2       41.66      123.71    170.51 o
 -10  11   2      154.52      121.18    154.32 o
  -9  11   2      181.26        5.36    165.49 o
  -8  11   2      304.99      306.20    159.63 o
  -7  11   2     4362.12     4381.75    160.39 o
  -6  11   2     2482.72     2408.98    156.23 o
  -5  11   2     2218.29     2155.32    108.82 o
  -4  11   2     2347.32     2080.68    174.01 o
  -3  11   2     1683.86     1477.07     99.55 o
  -2  11   2     2505.80     2211.61     80.48 o
  -1  11   2      934.13      890.13     67.57 o
   0  11   2      123.42      114.47     64.45 o
   1  11   2      315.32      323.83     70.50 o
   2  11   2       28.34       35.86     63.59 o
   3  11   2        1.85      -18.96     67.02 o
   4  11   2       56.36       97.02     89.01 o
   5  11   2     1931.63     1918.28    104.52 o
   6  11   2     1203.74     1397.31    123.92 o
   7  11   2      862.81      942.38     99.23 o
   8  11   2     1251.55     1183.65     98.02 o
   9  11   2      635.02      796.38    119.88 o
  10  11   2      239.70      363.18    121.05 o
  11  11   2      242.18      285.60    130.16 o
  12  11   2      230.24      441.05    134.46 o
  13  11   2      176.57       95.90    133.67 o
  14  11   2       18.28      -12.96    167.13 o
  15  11   2       30.97      -46.40    228.43 o
 -14  12   2      228.54      159.72    180.75 o
 -13  12   2      225.23      358.78    170.71 o
 -12  12   2      414.02      545.42    171.83 o
 -11  12   2      339.06      385.99    168.39 o
 -10  12   2      320.45      351.35    177.41 o
  -9  12   2      808.47      753.68    161.76 o
  -8  12   2      188.23      236.86    163.58 o
  -7  12   2       24.61      -10.60    168.94 o
  -6  12   2       37.82       49.89    124.82 o
  -5  12   2       43.41       60.94    118.08 o
  -4  12   2      331.00      269.18     43.06 o
  -3  12   2      635.65      581.69     77.13 o
  -2  12   2      753.36      831.57     75.44 o
  -1  12   2     1008.90     1039.38     77.57 o
   0  12   2     1225.29     1233.32     75.82 o
   1  12   2     1868.14     1901.39     83.81 o
   2  12   2     2141.10     2314.35     83.15 o
   3  12   2     2433.25     2589.03     88.47 o
   4  12   2      878.19      890.85     97.80 o
   5  12   2      382.02      355.72    105.66 o
   6  12   2      398.81      423.91    109.19 o
   7  12   2        1.03       15.24     89.41 o
   8  12   2       19.30        8.60    107.44 o
   9  12   2      130.93      142.17    118.17 o
  10  12   2      161.98      206.59    122.35 o
  11  12   2       62.70       83.95    124.16 o
  12  12   2       73.23      197.60    129.01 o
  13  12   2      207.07      369.31    185.97 o
  14  12   2       91.23      -84.81    168.98 o
 -14  13   2        1.54       52.62    196.88 o
 -13  13   2       65.34      174.20    184.52 o
 -12  13   2        6.15     -108.33    182.46 o
 -11  13   2        0.23       12.32    169.10 o
 -10  13   2       27.36       17.68    160.93 o
  -9  13   2       37.24       70.76    163.10 o
  -8  13   2        7.26       57.12    161.61 o
  -7  13   2      124.62       77.94    157.65 o
  -6  13   2      302.42      228.61    162.66 o
  -5  13   2        0.71       79.49    126.31 o
  -4  13   2      135.50       35.44     49.18 o
  -3  13   2        4.34      -50.10     87.81 o
  -2  13   2        9.79        5.70     82.24 o
  -1  13   2      241.95      228.34     83.55 o
   0  13   2      169.42      178.85     81.18 o
   1  13   2      137.25      112.95     89.79 o
   2  13   2      950.50      905.77     83.71 o
   3  13   2     1078.86     1018.79     85.58 o
   4  13   2        0.85       36.86    102.37 o
   5  13   2       14.05      -77.11    101.81 o
   6  13   2        3.65      -40.59    107.29 o
   7  13   2       81.69      144.80    109.43 o
   8  13   2        4.47        5.22    106.84 o
   9  13   2        5.86        1.82    115.95 o
  10  13   2       22.80       13.54    123.94 o
  11  13   2        0.51      -44.15    126.99 o
  12  13   2       47.23       98.35    136.28 o
  13  13   2        0.05      -49.27    168.37 o
  14  13   2       11.34      -40.67    231.12 o
 -13  14   2      449.58      651.14    273.67 o
 -12  14   2      529.03      570.10    191.53 o
 -11  14   2      348.15      418.77    170.61 o
 -10  14   2      119.56        1.41    170.46 o
  -9  14   2       48.80      196.03    169.29 o
  -8  14   2       63.88      105.68    168.47 o
  -7  14   2      130.17       77.39    155.85 o
  -6  14   2      181.28      266.17    156.70 o
  -5  14   2       76.97       38.90     29.60 o
  -4  14   2       84.91       40.30     77.93 o
  -3  14   2      180.43      118.45     93.54 o
  -2  14   2      232.96      197.39     86.59 o
  -1  14   2      866.43      960.14     92.34 o
   0  14   2      507.47      496.19     92.95 o
   1  14   2      353.78      330.76     95.93 o
   2  14   2     1540.22     1769.86     90.09 o
   3  14   2     1019.31      988.69     82.56 o
   4  14   2       18.87       32.44     81.12 o
   5  14   2       38.04       60.16     96.94 o
   6  14   2       25.87       98.72    108.33 o
   7  14   2       34.67      106.48    111.83 o
   8  14   2       27.26       47.84    111.70 o
   9  14   2        1.58      -37.22    119.55 o
  10  14   2        5.53        4.07    124.09 o
  11  14   2        1.68      -88.72    130.74 o
  12  14   2       27.19       48.02    208.55 o
  13  14   2      110.09      281.47    219.30 o
 -13  15   2        2.45       67.90    264.09 o
 -12  15   2        6.86       10.40    185.33 o
 -11  15   2       20.75      -48.78    167.54 o
 -10  15   2      154.11      153.82    175.19 o
  -9  15   2       13.45       10.79    174.82 o
  -8  15   2       11.10      108.77    170.93 o
  -7  15   2      223.66      189.11    157.21 o
  -6  15   2      272.71      411.40    159.65 o
  -5  15   2      811.09      586.57     76.68 o
  -4  15   2     1133.59     1145.76    133.49 o
  -3  15   2      831.38      840.59     93.55 o
  -2  15   2      742.56      844.14     89.97 o
  -1  15   2      169.47      199.37     86.11 o
   0  15   2      173.45      190.07     88.51 o
   1  15   2      261.14      279.96     93.22 o
   2  15   2        2.42       21.84     77.22 o
   3  15   2       61.21       90.92     83.92 o
   4  15   2       13.86      110.61     78.61 o
   5  15   2      310.52      375.36    103.52 o
   6  15   2      328.34      334.81    112.01 o
   7  15   2      363.11      326.81    114.26 o
   8  15   2      400.05      373.34    116.23 o
   9  15   2      595.48      466.34    124.48 o
  10  15   2      487.57      482.71    131.30 o
  11  15   2       95.25      104.87    167.12 o
  12  15   2       47.31       13.46    167.31 o
 -12  16   2        0.06       44.52    190.31 o
 -11  16   2       30.17       15.98    184.71 o
 -10  16   2        1.05       -1.89    173.96 o
  -9  16   2        2.69      -38.17    183.22 o
  -8  16   2       25.28       71.60    159.36 o
  -7  16   2        2.70       80.12    166.33 o
  -6  16   2        0.18      -91.37    166.55 o
  -5  16   2       46.28        2.51     39.49 o
  -4  16   2      170.24      113.67     61.79 o
  -3  16   2      188.58      116.92    104.20 o
  -2  16   2        8.51      -18.13     82.42 o
  -1  16   2       33.31      127.68     81.88 o
   0  16   2       12.47       78.74     84.34 o
   1  16   2        1.43       84.55     76.25 o
   2  16   2       21.91       81.56     82.36 o
   3  16   2       16.27       18.75     82.11 o
   4  16   2      129.56       66.04     82.66 o
   5  16   2       32.83       33.90     99.76 o
   6  16   2        2.70      -53.84    120.18 o
   7  16   2        0.92       40.83    115.24 o
   8  16   2       54.81       57.09    113.48 o
   9  16   2        4.03       -4.97    116.85 o
  10  16   2        1.48       70.47    153.67 o
  11  16   2        8.32      155.52    169.36 o
 -11  17   2       10.35       40.64    199.78 o
 -10  17   2        6.45      144.72    176.23 o
  -9  17   2      127.38      222.13    177.68 o
  -8  17   2      447.68      631.58    185.98 o
  -7  17   2      661.04      833.96    179.68 o
  -6  17   2      756.11      742.68    182.76 o
  -5  17   2      350.85      433.48    178.46 o
  -4  17   2      184.14      184.38     94.00 o
  -3  17   2      413.19      456.16    113.91 o
  -2  17   2      167.32      248.38    102.12 o
  -1  17   2       22.30       23.41    104.27 o
   0  17   2       35.50       73.34    105.92 o
   1  17   2       72.00       84.72     82.03 o
   2  17   2       20.87       27.67     87.62 o
   3  17   2       31.40      104.07    108.47 o
   4  17   2       14.01       34.80    107.47 o
   5  17   2       27.31       83.83    102.60 o
   6  17   2      246.58      222.40    118.56 o
   7  17   2      294.32      304.08    120.45 o
   8  17   2      109.64      215.93    121.89 o
   9  17   2      258.59      531.57    128.12 o
  10  17   2      161.57      190.30    161.71 o
 -11  18   2       53.85      208.91    272.33 o
 -10  18   2       38.49      107.44    217.68 o
  -9  18   2       43.44      108.29    182.31 o
  -8  18   2       27.08      214.19    264.54 o
  -7  18   2       22.01      144.83    177.59 o
  -6  18   2       39.34       39.34    169.74 o
  -5  18   2       33.18       91.97    174.91 o
  -4  18   2        4.13       51.05    183.25 o
  -3  18   2       60.22      244.76    171.53 o
  -2  18   2       27.79      172.76    129.36 o
  -1  18   2      378.27      365.52    110.28 o
   0  18   2      583.79      494.13    130.20 o
   1  18   2      120.71      125.26    115.52 o
   2  18   2      328.66      515.85    113.35 o
   3  18   2     1009.11     1023.34    114.52 o
   4  18   2      467.26      566.58    109.05 o
   5  18   2       83.93      102.45    104.86 o
   6  18   2        3.17        1.02    117.66 o
   7  18   2        2.14      -13.87    122.10 o
   8  18   2       32.52      100.58    122.76 o
   9  18   2       12.99       34.46    154.54 o
 -10  19   2        2.68       64.86    284.15 o
  -9  19   2        0.87      183.35    189.87 o
  -8  19   2        0.76       34.78    190.18 o
  -7  19   2       19.90       79.07    188.21 o
  -6  19   2       61.94      102.63    173.96 o
  -5  19   2       20.62       51.45    179.37 o
  -4  19   2       50.23       75.50    182.21 o
  -3  19   2      130.14      227.97    174.13 o
  -2  19   2       32.79      123.60    139.92 o
  -1  19   2       42.24       -0.46    136.63 o
   0  19   2       32.98       17.68    129.63 o
   1  19   2       13.66       78.76    103.90 o
   2  19   2       66.14       59.43    101.22 o
   3  19   2        0.17       80.60    109.69 o
   4  19   2        3.31      151.00    108.99 o
   5  19   2        4.07       64.94    108.63 o
   6  19   2        0.26      -10.70    157.65 o
   7  19   2       17.30       12.79    129.08 o
   8  19   2       76.25       88.58    163.41 o
  -8  20   2      193.25       60.56    206.12 o
  -7  20   2      108.97       50.76    194.05 o
  -6  20   2        6.25       93.15    182.71 o
  -5  20   2        3.27      149.92    191.22 o
  -4  20   2        0.92      -34.82    181.12 o
  -3  20   2        5.70      147.94    177.29 o
  -2  20   2       25.48      -19.50    139.99 o
  -1  20   2      159.07      303.54    140.02 o
   0  20   2      527.59      617.22    125.78 o
   1  20   2      685.06      743.95    109.35 o
   2  20   2      498.38      649.52    107.79 o
   3  20   2      464.83      575.58    116.44 o
   4  20   2      344.49      319.85    111.65 o
   5  20   2       74.10      117.18    115.97 o
   6  20   2        1.93       35.05    172.39 o
  -7  21   2      257.23      180.42    280.75 o
  -6  21   2      205.31      255.87    197.87 o
  -5  21   2       52.44      224.33    196.65 o
  -4  21   2       39.54       72.61    199.46 o
  -3  21   2       83.37      114.74    192.43 o
  -2  21   2       29.46       83.76    142.33 o
  -1  21   2        2.26       42.35    148.00 o
   0  21   2        0.53       77.57    146.05 o
   1  21   2        4.79       27.25    107.56 o
   2  21   2        0.11      107.55    108.17 o
   3  21   2        1.01       -4.23    105.19 o
   4  21   2        0.73       34.51    118.73 o
   5  21   2       36.24      135.99    209.08 o
  -4  22   2        3.15      123.03    216.97 o
  -3  22   2        1.35       33.74    198.82 o
  -2  22   2        2.05       26.35    202.34 o
  -1  22   2       29.30      135.57    139.48 o
   0  22   2       38.98       80.48    134.08 o
   1  22   2       98.08      145.74    115.98 o
   2  22   2       62.53      137.63    124.89 o
   3  22   2       20.66      246.68    137.17 o
  -1  23   2      180.38      155.35    192.65 o
   0  23   2      137.17       87.66    149.34 o
   1  23   2       38.77        3.72    179.85 o
   2  23   2        1.29       50.68    177.05 o
   3  23   2        1.26      297.95    284.51 o
   0  24   2       38.31       95.85    248.86 o
 -17   1   3        0.28      -18.09    180.19 o
 -16   1   3       28.85      -19.49    173.61 o
 -15   1   3       15.57      109.85    172.69 o
 -14   1   3       19.70       98.58    165.04 o
 -13   1   3      601.04      652.59    126.99 o
 -12   1   3     1646.08     1760.73    118.58 o
 -11   1   3      649.91      737.90    119.32 o
 -10   1   3      977.94     1026.97    113.93 o
  -9   1   3     1126.50     1110.73     83.78 o
  -8   1   3      850.61      854.86     82.35 o
  -7   1   3     2280.51     2506.53     93.82 o
  -6   1   3     1424.12     1336.20     82.59 o
  -5   1   3      525.54      464.66     60.79 o
  -4   1   3      598.30      601.03     58.92 o
  -3   1   3      175.12      125.40     39.90 o
  -2   1   3      792.39      716.74     33.15 o
  -1   1   3       28.02       20.37     28.86 o
   0   1   3     3349.85     3170.16     39.79 o
   1   1   3     6265.85     6349.85     51.61 o
   2   1   3     5475.24     5376.27     53.78 o
   3   1   3       24.61       35.12     25.56 o
   4   1   3       83.59       19.63     30.39 o
   5   1   3     2429.25     2457.26     49.75 o
   6   1   3     2238.91     2316.74     57.63 o
   7   1   3      295.31      324.34     57.32 o
   8   1   3       48.45       93.64     86.30 o
   9   1   3        7.38       46.19     82.93 o
  10   1   3        8.37       34.25     72.72 o
  11   1   3        1.81       42.36     88.00 o
  12   1   3      353.28      309.79    111.61 o
  13   1   3      355.10      333.64    117.71 o
  14   1   3      363.54      439.71    124.47 o
  15   1   3      116.00      146.38    130.24 o
 -16   2   3      110.49      203.51    180.53 o
 -15   2   3      163.02      330.26    184.12 o
 -14   2   3      652.21      541.86    171.10 o
 -13   2   3      179.35      165.92    122.95 o
 -12   2   3       27.25       23.85    113.89 o
 -11   2   3        3.10       79.35    112.74 o
 -10   2   3      220.46      196.34    108.11 o
  -9   2   3      731.48      744.94     81.87 o
  -8   2   3     4121.88     4158.77    110.51 o
  -7   2   3     5112.58     4966.83     97.61 o
  -6   2   3     3089.76     2985.47     89.29 o
  -5   2   3     2242.09     2216.17     78.19 o
  -4   2   3     4862.99     4547.39     70.47 o
  -3   2   3     1995.71     2166.01     49.63 o
  -2   2   3     2856.99     2723.26     38.61 o
  -1   2   3      438.92      394.39     27.09 o
   0   2   3        8.13       20.89     26.78 o
   1   2   3      338.49      353.85     29.72 o
   2   2   3      569.48      500.52     39.49 o
   3   2   3       16.06        6.46     29.23 o
   4   2   3       42.60       33.73     39.76 o
   5   2   3      431.92      498.45     44.75 o
   6   2   3     1768.85     1774.33     59.94 o
   7   2   3     1639.15     1898.33     79.32 o
   8   2   3     2047.35     1821.92    101.93 o
   9   2   3        8.39       33.83     80.19 o
  10   2   3       33.81       39.64     74.63 o
  11   2   3      337.85      447.68    107.47 o
  12   2   3      415.76      446.38    114.26 o
  13   2   3        3.72       55.27    115.01 o
  14   2   3        1.81      -34.27    154.98 o
  15   2   3        3.18      -51.19    171.13 o
  16   2   3       10.84      264.45    233.09 o
 -16   3   3       15.25      173.58    190.07 o
 -15   3   3       44.62      -20.57    160.35 o
 -14   3   3        0.16       80.38    175.91 o
 -13   3   3        1.73       96.04    121.19 o
 -12   3   3        0.43      113.97    111.96 o
 -11   3   3       28.42       30.73    107.73 o
 -10   3   3       41.50       -3.75    105.84 o
  -9   3   3      260.11      186.09     78.93 o
  -8   3   3      308.59      317.96     77.48 o
  -7   3   3       97.28      102.44     65.28 o
  -6   3   3      691.32      766.26     79.21 o
  -5   3   3        4.26      -40.58     52.36 o
  -4   3   3      288.99      263.56     49.76 o
  -3   3   3     2360.34     2382.00     52.88 o
  -2   3   3      944.73     1068.94     42.08 o
  -1   3   3      635.85      641.87     27.38 o
   0   3   3        1.78      -27.19     27.19 o
   1   3   3       20.97       12.88     56.83 o
   2   3   3      109.21      130.77     33.55 o
   3   3   3      157.61      147.93     31.00 o
   4   3   3      348.32      371.55     51.95 o
   5   3   3      213.50      215.96     51.92 o
   6   3   3      713.27      748.34     64.93 o
   7   3   3       45.56       42.15     76.31 o
   8   3   3        7.15       71.62     95.04 o
   9   3   3      986.33     1044.28    113.50 o
  10   3   3      318.65      358.11    102.79 o
  11   3   3      163.94      186.74    102.13 o
  12   3   3       18.90       92.27    145.07 o
  13   3   3       19.45       29.60    149.61 o
  14   3   3        3.49      206.81    160.34 o
  15   3   3       18.32       68.61    173.81 o
  16   3   3        2.32       26.70    229.69 o
 -16   4   3      243.87      212.86    184.87 o
 -15   4   3      603.05      388.25    187.49 o
 -14   4   3      464.71      396.24    183.87 o
 -13   4   3      134.67      194.83    168.99 o
 -12   4   3        8.61      -27.94    105.40 o
 -11   4   3       13.95       62.70    111.30 o
 -10   4   3      211.61      222.25    100.71 o
  -9   4   3      103.78      148.52     83.16 o
  -8   4   3     2302.31     2380.24     86.25 o
  -7   4   3     1810.67     1845.12     73.60 o
  -6   4   3     4328.11     4293.17     72.63 o
  -5   4   3     3253.39     3339.27     66.90 o
  -4   4   3     3970.70     3658.62     70.74 o
  -3   4   3     9615.61     9475.56     83.35 o
  -2   4   3    13135.88    13651.76    100.38 o
  -1   4   3     8610.09     8458.73     66.25 o
   0   4   3     6696.15     6692.63     74.50 o
   1   4   3     3781.78     3732.76     98.02 o
   2   4   3     2486.13     2504.29     48.51 o
   3   4   3      213.64      262.70     39.82 o
   4   4   3      535.25      550.03     55.26 o
   5   4   3      360.35      352.41     60.61 o
   6   4   3     2588.06     2638.88     76.76 o
   7   4   3     3353.52     3433.89     93.01 o
   8   4   3     2017.27     2241.78    131.83 o
   9   4   3      529.15      696.93    114.42 o
  10   4   3     1010.96     1118.88    109.01 o
  11   4   3     1391.13     1519.11    118.07 o
  12   4   3      715.78      747.12    155.83 o
  13   4   3       36.61       72.84    170.22 o
  14   4   3       32.09       57.80    159.85 o
  15   4   3       40.30       57.76    189.21 o
  16   4   3        0.98      -18.10    236.86 o
 -16   5   3       47.76      -40.65    183.08 o
 -15   5   3      328.60      377.71    176.25 o
 -14   5   3      783.40      975.31    179.77 o
 -13   5   3      938.07     1072.23    176.32 o
 -12   5   3     1190.81     1232.85    111.77 o
 -11   5   3      655.40      750.80    105.59 o
 -10   5   3     1961.37     1883.44    114.07 o
  -9   5   3     3753.52     3823.46    110.89 o
  -8   5   3     1747.61     1751.29     72.20 o
  -7   5   3      946.24      936.94     42.82 o
  -6   5   3      556.21      493.93     35.77 o
  -5   5   3      187.46      181.61     40.96 o
  -4   5   3        0.87       29.19     49.96 o
  -3   5   3     1458.81     1597.66     64.17 o
  -2   5   3    15089.35    15266.92     98.01 o
  -1   5   3     4657.01     4469.40     69.69 o
   0   5   3     1937.97     1920.56     58.80 o
   1   5   3     6229.70     6232.64    121.88 o
   2   5   3     6762.31     6611.37     96.69 o
   3   5   3     1993.15     2026.28     45.62 o
   4   5   3     1755.21     1638.94     51.01 o
   5   5   3      446.08      529.21     62.08 o
   6   5   3      343.10      278.73     67.68 o
   7   5   3      497.76      491.12     72.99 o
   8   5   3        0.61      -23.28    119.76 o
   9   5   3      151.80      215.34    108.78 o
  10   5   3      259.48      252.68    104.19 o
  11   5   3      185.99      309.99    154.68 o
  12   5   3      268.99      259.25    154.68 o
  13   5   3      204.31      264.46    156.36 o
  14   5   3      304.23      277.75    170.88 o
  15   5   3      103.35      295.59    200.23 o
  16   5   3       96.15      146.91    250.11 o
 -16   6   3       22.96     -102.82    173.63 o
 -15   6   3       71.48       73.76    166.59 o
 -14   6   3       14.62      -34.67    170.29 o
 -13   6   3       54.90      216.88    177.20 o
 -12   6   3       41.23       56.14     86.80 o
 -11   6   3      195.11      186.58     78.66 o
 -10   6   3       17.99       80.21     74.85 o
  -9   6   3     1073.29      944.39     66.11 o
  -8   6   3     1286.57      767.34    112.03 o
  -7   6   3       21.54       87.50     93.81 o
  -6   6   3      111.94      187.85     86.97 o
  -5   6   3        1.28        1.83     66.17 o
  -4   6   3      100.03       80.68     44.83 o
  -3   6   3       51.77       42.43     38.51 o
  -2   6   3       33.89       44.17     40.24 o
  -1   6   3     1167.48     1239.44     42.64 o
   0   6   3     2102.92     2204.68     71.52 o
   1   6   3        9.47       55.16     60.87 o
   2   6   3      463.13      369.39     34.72 o
   3   6   3      152.76      134.41     40.46 o
   4   6   3       25.45       51.80     45.76 o
   5   6   3      101.73       41.15     55.33 o
   6   6   3        3.99       39.09     63.27 o
   7   6   3       16.00       42.98     83.51 o
   8   6   3      110.79      166.12    115.37 o
   9   6   3       57.56       38.42     94.85 o
  10   6   3       11.89       71.12    100.92 o
  11   6   3       21.82       -3.19    146.92 o
  12   6   3       77.34       54.69    151.10 o
  13   6   3       44.66      195.26    158.53 o
  14   6   3       10.70      -52.60    168.63 o
  15   6   3       13.45        6.54    148.64 o
 -16   7   3        0.45       95.36    182.26 o
 -15   7   3       52.24       78.27    183.48 o
 -14   7   3      387.94      407.68    176.37 o
 -13   7   3      327.32      370.23    170.01 o
 -12   7   3      836.42      884.77    171.57 o
 -11   7   3      741.11      577.20    105.29 o
 -10   7   3      554.09      389.83    113.10 o
  -9   7   3     3344.83     3337.70    239.09 o
  -8   7   3     6904.71     6811.65    169.78 o
  -7   7   3     2648.52     2616.69    111.92 o
  -6   7   3      117.54      185.95     88.56 o
  -5   7   3       64.55       81.13     83.30 o
  -4   7   3      183.78      144.09     33.62 o
  -3   7   3     1359.99     1388.73     45.05 o
  -2   7   3     2955.82     2891.45     58.69 o
  -1   7   3       90.41      101.09     43.51 o
   0   7   3      859.44      801.49     42.54 o
   1   7   3     3924.01     4000.22     88.36 o
   2   7   3     3658.89     3405.43     73.43 o
   3   7   3     3810.86     3671.12     67.86 o
   4   7   3     5110.36     5356.57     69.76 o
   5   7   3     2885.01     2845.80     75.08 o
   6   7   3     3006.11     2973.88     79.08 o
   7   7   3     1065.59     1056.78    106.56 o
   8   7   3      135.95      115.93    104.38 o
   9   7   3       82.21       92.63     82.17 o
  10   7   3      611.88      535.27     92.22 o
  11   7   3      330.39      240.01    110.80 o
  12   7   3      341.35      395.23    115.76 o
  13   7   3      780.55      762.61    130.05 o
  14   7   3      419.57      392.91    135.72 o
  15   7   3       70.17      136.08    169.74 o
 -15   8   3      251.05      336.47    189.69 o
 -14   8   3      141.61      200.60    181.41 o
 -13   8   3        2.19      -78.76    164.30 o
 -12   8   3      165.01       97.20    166.06 o
 -11   8   3       59.07       16.07    157.16 o
 -10   8   3        9.46       -1.84    148.34 o
  -9   8   3      186.69      293.79    163.76 o
  -8   8   3     1686.05     1706.41    175.78 o
  -7   8   3      231.83      325.05    101.79 o
  -6   8   3      474.97      475.27     80.81 o
  -5   8   3     2010.48     1937.60     87.63 o
  -4   8   3     1813.71     1832.41     91.04 o
  -3   8   3     3119.67     2981.14     51.05 o
  -2   8   3     6536.84     6491.22     72.42 o
  -1   8   3     3095.26     3012.84     60.07 o
   0   8   3     1948.62     1909.66     50.53 o
   1   8   3     1139.79     1109.19     50.04 o
   2   8   3        0.06       15.43     50.04 o
   3   8   3      178.32      222.58     58.82 o
   4   8   3      825.49      753.86     68.85 o
   5   8   3      313.66      230.92     62.31 o
   6   8   3      265.59      258.82     86.57 o
   7   8   3      284.67      319.66     99.38 o
   8   8   3      431.86      415.19     81.74 o
   9   8   3       82.20      194.87     84.50 o
  10   8   3      513.94      727.23    114.26 o
  11   8   3      512.58      457.65    115.22 o
  12   8   3      208.43      271.16    118.79 o
  13   8   3       39.84      111.32    127.40 o
  14   8   3        0.92      112.71    174.45 o
  15   8   3        3.76       39.64    149.14 o
 -15   9   3        5.89      -23.82    175.12 o
 -14   9   3       28.13       91.94    184.01 o
 -13   9   3      101.50       72.09    163.55 o
 -12   9   3        4.03        7.30    166.07 o
 -11   9   3       76.87      186.36    168.03 o
 -10   9   3       16.78       61.99    154.07 o
  -9   9   3       49.18       90.40    162.50 o
  -8   9   3     1240.86     1156.98    137.08 o
  -7   9   3      237.37      214.02    103.29 o
  -6   9   3       33.68       19.38     96.36 o
  -5   9   3       44.68       76.96     79.07 o
  -4   9   3       34.33       36.88     72.35 o
  -3   9   3       48.29       57.44     52.22 o
  -2   9   3       96.18      102.47     52.91 o
  -1   9   3     2157.92     2076.20     63.26 o
   0   9   3     1208.78     1195.77     48.66 o
   1   9   3       79.17       78.07     43.34 o
   2   9   3      309.81      199.99     60.36 o
   3   9   3      376.23      234.51     66.03 o
   4   9   3      330.98      340.22     71.20 o
   5   9   3      611.07      576.61     82.98 o
   6   9   3      413.10      466.68    100.58 o
   7   9   3       20.44       60.68     96.37 o
   8   9   3        4.05       23.34     82.15 o
   9   9   3       92.80        1.32     86.08 o
  10   9   3       37.03       70.44    108.70 o
  11   9   3       36.84       75.78    119.41 o
  12   9   3       27.40       24.18    114.60 o
  13   9   3      109.01       99.20    127.47 o
  14   9   3       69.00       93.81    141.99 o
  15   9   3       22.53      151.51    215.89 o
 -15  10   3      251.28      264.93    189.48 o
 -14  10   3      593.85      654.30    193.50 o
 -13  10   3      283.14      353.16    162.40 o
 -12  10   3        4.92       71.16    167.58 o
 -11  10   3       43.76      -16.51    172.68 o
 -10  10   3      193.30       57.67    159.55 o
  -9  10   3      490.20      482.32    168.84 o
  -8  10   3      588.98      555.46    128.11 o
  -7  10   3      930.47     1043.27    132.65 o
  -6  10   3     1429.36     1414.65    110.02 o
  -5  10   3     1165.67     1238.35     99.17 o
  -4  10   3     1784.66     1950.31     98.35 o
  -3  10   3     1198.72     1229.92     62.96 o
  -2  10   3     2698.27     2540.70     76.09 o
  -1  10   3     4378.90     4221.31     99.72 o
   0  10   3      965.01      954.61     54.62 o
   1  10   3      209.02      186.52     50.82 o
   2  10   3       84.16       79.18     66.05 o
   3  10   3      982.75      958.23     74.69 o
   4  10   3     1116.37     1225.98     85.37 o
   5  10   3      218.52      118.78     90.70 o
   6  10   3      786.80      767.96    101.02 o
   7  10   3      945.43      878.51     83.50 o
   8  10   3      581.68      629.65     81.17 o
   9  10   3      381.09      305.37     87.23 o
  10  10   3      512.84      551.69    113.23 o
  11  10   3      410.74      523.75    118.66 o
  12  10   3      290.54      323.48    123.33 o
  13  10   3      116.78      122.39    132.95 o
  14  10   3       68.55       43.99    197.27 o
 -14  11   3       21.43       91.44    173.07 o
 -13  11   3        9.36       43.23    176.30 o
 -12  11   3       14.13      -29.21    169.47 o
 -11  11   3      147.36      184.20    177.87 o
 -10  11   3        4.37       73.55    164.19 o
  -9  11   3        2.14       33.75    163.35 o
  -8  11   3      346.06      289.85    151.81 o
  -7  11   3      617.60      563.47    127.41 o
  -6  11   3      463.49      476.58    125.39 o
  -5  11   3      309.95      371.63    117.02 o
  -4  11   3        9.47       84.86    104.71 o
  -3  11   3        4.06       40.93     64.44 o
  -2  11   3       56.64       49.31     68.74 o
  -1  11   3      528.93      511.98     72.32 o
   0  11   3       12.57       -2.97     60.07 o
   1  11   3      718.38      746.50     61.00 o
   2  11   3      507.10      548.77     78.82 o
   3  11   3       65.16      108.07     80.35 o
   4  11   3      469.78      517.55     87.30 o
   5  11   3      472.08      393.58     90.70 o
   6  11   3      354.20      248.47     79.65 o
   7  11   3      346.22      307.40     79.98 o
   8  11   3      261.63      224.24     83.30 o
   9  11   3       40.89       27.25    109.76 o
  10  11   3       33.90       86.52    108.96 o
  11  11   3       33.48      -27.59    112.24 o
  12  11   3       53.38       79.63    121.60 o
  13  11   3       64.03      195.21    201.48 o
  14  11   3       53.96       54.99    195.17 o
 -14  12   3      255.47      361.05    201.44 o
 -13  12   3      222.13      262.08    187.26 o
 -12  12   3       26.02      -15.77    167.67 o
 -11  12   3        0.93        2.32    165.46 o
 -10  12   3       20.98      -54.74    157.48 o
  -9  12   3      231.45      105.21    166.90 o
  -8  12   3       55.65       36.06    153.36 o
  -7  12   3       27.72       51.42    118.33 o
  -6  12   3       77.30      214.22    124.30 o
  -5  12   3      145.67      270.73    121.10 o
  -4  12   3      327.25      273.88    103.10 o
  -3  12   3      854.93      940.38     76.25 o
  -2  12   3     1686.09     1562.42     95.63 o
  -1  12   3      938.98     1020.13     86.86 o
   0  12   3       33.38       14.24     70.43 o
   1  12   3        7.26      -16.52     66.37 o
   2  12   3       43.19       32.74     67.59 o
   3  12   3      414.33      320.89     90.49 o
   4  12   3      310.12      271.50     91.01 o
   5  12   3      153.62      104.53     85.99 o
   6  12   3      463.21      431.77     80.99 o
   7  12   3      559.68      497.75     83.57 o
   8  12   3      107.50      147.04    104.49 o
   9  12   3      160.76      114.36    115.71 o
  10  12   3      253.21      305.16    120.95 o
  11  12   3      136.80      164.48    122.92 o
  12  12   3       48.14      218.03    185.26 o
  13  12   3       67.78      234.03    194.75 o
 -13  13   3       79.32      211.23    190.97 o
 -12  13   3      119.16       99.76    184.80 o
 -11  13   3      934.95     1038.21    185.57 o
 -10  13   3     1121.25     1427.36    185.82 o
  -9  13   3      623.30      953.55    242.86 o
  -8  13   3     1335.96     1441.71    176.33 o
  -7  13   3      591.34      699.20    166.35 o
  -6  13   3       49.62       81.30    115.36 o
  -5  13   3       34.64       23.52    116.55 o
  -4  13   3       47.16        6.12     40.77 o
  -3  13   3      254.55      290.11     77.47 o
  -2  13   3      411.00      452.64     85.76 o
  -1  13   3     1348.89     1225.85     93.13 o
   0  13   3     1217.13     1153.01     80.09 o
   1  13   3      432.76      506.44     72.24 o
   2  13   3      438.82      483.84     73.98 o
   3  13   3      579.67      667.07     90.24 o
   4  13   3     1765.60     1834.99    106.16 o
   5  13   3     1825.29     1865.09    107.28 o
   6  13   3      725.46      721.99     90.04 o
   7  13   3       54.50       37.40    105.66 o
   8  13   3       49.25       74.23    110.66 o
   9  13   3       42.08       69.52    113.11 o
  10  13   3        5.11      -16.52    118.70 o
  11  13   3       80.54       21.90    126.30 o
  12  13   3       85.70      231.30    199.00 o
  13  13   3      136.96      228.97    265.88 o
 -13  14   3       14.87       48.66    179.00 o
 -12  14   3       30.95     -119.88    174.51 o
 -11  14   3        6.88       52.41    169.00 o
 -10  14   3        7.08      -72.32    168.76 o
  -9  14   3       94.56      137.68    165.16 o
  -8  14   3        6.18       99.24    176.15 o
  -7  14   3        3.15       -2.36    161.23 o
  -6  14   3       50.41      145.69    163.33 o
  -5  14   3      123.94      269.18    112.02 o
  -4  14   3      802.12      646.27    109.90 o
  -3  14   3      695.34      655.99     77.48 o
  -2  14   3      736.17      668.29     86.36 o
  -1  14   3     1001.79      826.55     79.61 o
   0  14   3       35.25       58.78     73.62 o
   1  14   3       33.33       60.89     68.24 o
   2  14   3      525.83      558.79     71.35 o
   3  14   3       19.00       51.38     88.99 o
   4  14   3       35.74       22.70     92.08 o
   5  14   3        7.99       54.66     96.18 o
   6  14   3      161.04       50.32    106.97 o
   7  14   3       10.77       91.88    107.08 o
   8  14   3       39.47      127.63    109.28 o
   9  14   3       72.45       79.50    115.01 o
  10  14   3       53.88       73.97    121.09 o
  11  14   3       65.87       77.97    190.20 o
  12  14   3       16.04      -81.45    190.99 o
 -12  15   3       58.76      -28.48    175.24 o
 -11  15   3       53.16      165.64    178.18 o
 -10  15   3        4.74       64.30    173.69 o
  -9  15   3       42.47      163.22    175.58 o
  -8  15   3      241.58      303.94    174.06 o
  -7  15   3      309.21      243.20    159.94 o
  -6  15   3       87.84      147.46    161.59 o
  -5  15   3       38.44      -62.07    117.48 o
  -4  15   3      123.85       52.18     48.91 o
  -3  15   3       15.47       52.87     72.74 o
  -2  15   3       59.31       61.57     79.02 o
  -1  15   3      180.07      118.76     72.42 o
   0  15   3     1036.11     1060.53     78.10 o
   1  15   3      727.90      737.12     71.69 o
   2  15   3        4.96       -1.67     65.62 o
   3  15   3       15.60       46.64     94.53 o
   4  15   3      212.89      273.17     97.99 o
   5  15   3      299.85      324.93    100.36 o
   6  15   3       74.65       53.07    111.86 o
   7  15   3        1.77       57.07    110.52 o
   8  15   3        9.28       57.06    111.24 o
   9  15   3        0.25      233.75    163.83 o
  10  15   3       14.31       28.89    185.68 o
  11  15   3       11.33       22.77    200.34 o
 -12  16   3      133.08       17.92    257.10 o
 -11  16   3        0.92       85.90    179.11 o
 -10  16   3       49.39      103.73    170.57 o
  -9  16   3      116.29       68.33    167.35 o
  -8  16   3      262.52      293.70    180.53 o
  -7  16   3      487.40      560.31    176.38 o
  -6  16   3      678.26      645.53    183.89 o
  -5  16   3      828.16      765.47    178.11 o
  -4  16   3      706.21      899.31    163.07 o
  -3  16   3      265.97      304.55     79.08 o
  -2  16   3      323.86      280.52     84.78 o
  -1  16   3      467.52      462.40     77.08 o
   0  16   3      257.29      272.49     75.75 o
   1  16   3       38.32       83.75     67.96 o
   2  16   3      110.56      140.04     73.44 o
   3  16   3       61.78       59.18     99.10 o
   4  16   3       69.46      135.57    100.59 o
   5  16   3      347.25      398.15    103.77 o
   6  16   3      359.90      390.69    114.62 o
   7  16   3      508.21      708.68    118.58 o
   8  16   3      425.98      500.79    171.39 o
   9  16   3      178.33      287.98    182.23 o
  10  16   3      136.21       -6.57    193.23 o
 -11  17   3      163.11      183.04    200.41 o
 -10  17   3       87.20      212.85    192.79 o
  -9  17   3       38.54      123.89    176.80 o
  -8  17   3       29.48       53.55    166.56 o
  -7  17   3        2.02      137.75    179.91 o
  -6  17   3        3.81        8.02    173.43 o
  -5  17   3       17.44       57.72    174.45 o
  -4  17   3        0.42       59.30    169.97 o
  -3  17   3       70.71      113.27    165.58 o
  -2  17   3      338.27      442.07    177.17 o
  -1  17   3      483.91      492.49     98.98 o
   0  17   3      439.29      324.91     91.15 o
   1  17   3      109.11      147.25     94.07 o
   2  17   3       81.31      130.42     89.81 o
   3  17   3      100.11      113.68    103.60 o
   4  17   3       31.05       12.67    101.20 o
   5  17   3        0.55       45.37    103.62 o
   6  17   3        0.39      -28.18    114.25 o
   7  17   3       13.35       79.54    171.31 o
   8  17   3        2.10      151.81    170.86 o
   9  17   3        2.86      175.67    178.62 o
 -10  18   3        6.77        0.90    268.93 o
  -9  18   3       11.86       40.31    189.49 o
  -8  18   3        0.95       90.67    190.22 o
  -7  18   3       18.24       27.20    171.35 o
  -6  18   3      193.61      176.59    173.31 o
  -5  18   3      327.55      407.55    277.44 o
  -4  18   3       47.26       84.40    170.55 o
  -3  18   3       40.51      -18.46    176.15 o
  -2  18   3       82.98       35.25    174.79 o
  -1  18   3       42.74       91.15    167.30 o
   0  18   3      116.02      159.38    104.75 o
   1  18   3        9.73        2.09     96.00 o
   2  18   3       34.71       18.71     94.07 o
   3  18   3       42.47       49.14     92.06 o
   4  18   3       68.91      155.68    102.08 o
   5  18   3       71.36       -8.69    144.82 o
   6  18   3       45.79      -46.15    177.19 o
   7  18   3      155.19      172.06    178.55 o
   8  18   3       52.85       58.22    186.60 o
  -9  19   3      194.81      200.66    265.52 o
  -8  19   3      159.50      268.01    188.36 o
  -7  19   3       79.01      105.05    188.05 o
  -6  19   3       14.65        6.89    180.65 o
  -5  19   3        4.77       30.33    174.81 o
  -4  19   3        0.72       99.35    172.82 o
  -3  19   3       17.69       93.41    271.34 o
  -2  19   3      186.30      237.64    172.84 o
  -1  19   3      344.85      572.13    186.64 o
   0  19   3      421.07      471.90    110.79 o
   1  19   3      420.31      323.22    100.25 o
   2  19   3      353.52      347.70     98.75 o
   3  19   3      316.48      388.36    100.96 o
   4  19   3      276.43      283.97    148.53 o
   5  19   3      141.26      174.08    156.11 o
   6  19   3       57.22       96.01    182.57 o
   7  19   3       18.39      -36.34    184.04 o
  -8  20   3       57.66      122.01    278.06 o
  -7  20   3       50.88      -42.68    206.86 o
  -6  20   3       99.94      274.30    197.13 o
  -5  20   3       82.60      134.56    204.87 o
  -4  20   3       62.02      110.05    177.79 o
  -3  20   3       10.73       -1.51    180.11 o
  -2  20   3        0.58     -140.88    186.80 o
  -1  20   3        2.22      -18.70    174.30 o
   0  20   3       18.87      -45.95    103.82 o
   1  20   3       87.66       81.87    100.78 o
   2  20   3       45.20       83.54    122.17 o
   3  20   3       32.21       62.22    127.32 o
   4  20   3       78.48      140.24    126.25 o
   5  20   3       14.89       78.41    180.85 o
   6  20   3        1.26      -34.40    236.86 o
  -6  21   3       44.18      160.89    293.83 o
  -5  21   3       23.59      156.26    202.55 o
  -4  21   3        5.36      272.66    198.63 o
  -3  21   3       18.98      139.35    190.65 o
  -2  21   3      105.89      350.07    186.30 o
  -1  21   3      272.23      372.56    199.55 o
   0  21   3      194.87      361.64    136.41 o
   1  21   3      140.18      181.25    133.05 o
   2  21   3      268.59      308.20    136.86 o
   3  21   3      236.21      402.27    147.98 o
   4  21   3       92.79      221.86    169.97 o
   5  21   3       60.56     -157.66    233.63 o
  -4  22   3      100.81      306.91    288.45 o
  -3  22   3       51.50       -1.61    288.45 o
  -2  22   3       94.05        2.51    285.59 o
  -1  22   3       64.85       69.23    186.81 o
   0  22   3       57.00      117.75    243.84 o
   1  22   3       53.19      130.84    181.89 o
   2  22   3       13.08      102.18    177.56 o
   3  22   3       17.97       98.22    172.65 o
   4  22   3      130.57      268.67    177.40 o
   5  22   3      141.15      269.28    270.36 o
  -1  23   3        8.77       88.07    196.33 o
   0  23   3       10.89      194.67    188.64 o
   1  23   3        0.60       67.60    177.89 o
   2  23   3        1.70      -13.16    179.59 o
   3  23   3        0.63      202.28    280.75 o
 -16   0   4      123.14      125.41    270.36 o
 -15   0   4        2.63       75.61    254.23 o
 -14   0   4      291.17      170.03    251.90 o
 -13   0   4      518.50      724.00    256.38 o
 -12   0   4      484.59      560.22    152.54 o
 -11   0   4      359.54      328.53    156.09 o
 -10   0   4     1046.91     1111.16    164.76 o
  -9   0   4     5756.14     5684.45    192.70 o
  -8   0   4     2801.68     2756.42    129.36 o
  -7   0   4     2110.53     2153.47    116.67 o
  -6   0   4     3409.14     3397.94    109.87 o
  -5   0   4     1008.47     1020.09     83.11 o
  -4   0   4     4035.74     4125.54     93.28 o
  -3   0   4     5865.76     5884.09    107.73 o
  -2   0   4     1341.74     1307.54     64.63 o
  -1   0   4     1924.60     1890.07     50.08 o
   0   0   4     1053.04     1033.69     37.65 o
   1   0   4     5671.26     5548.51    125.09 o
   2   0   4     2560.72     2596.93    101.32 o
   3   0   4     4707.44     4334.25    172.54 o
   4   0   4     4756.53     4911.80     98.26 o
   5   0   4     3721.75     3818.20     89.36 o
   6   0   4     3035.83     3111.03    156.75 o
   7   0   4     1499.47     1501.33     87.02 o
   8   0   4      246.28      280.72     99.08 o
   9   0   4      417.17      450.16    102.70 o
  10   0   4        2.45       55.90     96.69 o
  11   0   4       72.31       75.10    140.17 o
  12   0   4      116.55      329.05    152.65 o
  13   0   4      242.58      353.49    338.53 o
  14   0   4       46.99      485.18    384.67 o
 -16   1   4      169.05      188.39    145.22 o
 -15   1   4       96.86      248.20    172.29 o
 -14   1   4      131.98      332.77    180.05 o
 -13   1   4      371.52      470.56    132.82 o
 -12   1   4       78.26      108.87    105.99 o
 -11   1   4      358.80      323.89     95.24 o
 -10   1   4      435.68      360.55     99.63 o
  -9   1   4       74.30       98.71     93.67 o
  -8   1   4       60.26       28.10     84.87 o
  -7   1   4      391.24      355.38     78.45 o
  -6   1   4      699.51      658.90     69.75 o
  -5   1   4      240.64      203.38     53.92 o
  -4   1   4      890.04      893.74     48.72 o
  -3   1   4     1836.91     1845.10     48.79 o
  -2   1   4      738.08      677.09     40.65 o
  -1   1   4     1417.44     1389.99     36.68 o
   0   1   4      169.21      156.20     31.22 o
   1   1   4      498.75      454.32     32.22 o
   2   1   4       93.62       79.99     34.74 o
   3   1   4      939.85      995.49     47.87 o
   4   1   4       44.39       75.50     52.93 o
   5   1   4        0.71       18.30     41.88 o
   6   1   4      589.24      625.23     55.85 o
   7   1   4      243.65      297.11     58.75 o
   8   1   4      325.02      389.86     61.72 o
   9   1   4      853.29      733.99     82.03 o
  10   1   4      125.94      150.98     69.75 o
  11   1   4       80.68       76.42     99.19 o
  12   1   4       29.92      191.22    108.97 o
  13   1   4       15.19      164.94    147.00 o
  14   1   4       22.14      220.32    279.22 o
 -16   2   4       53.31       17.56    255.67 o
 -15   2   4       15.76      105.71    227.54 o
 -14   2   4      146.07      260.41    177.19 o
 -13   2   4      647.24      635.35    145.40 o
 -12   2   4      761.57      947.03    112.74 o
 -11   2   4      465.33      513.38     98.61 o
 -10   2   4       90.64      101.48    108.82 o
  -9   2   4      694.08      757.73    103.41 o
  -8   2   4     1962.68     1954.70    107.52 o
  -7   2   4     1446.28     1407.30     96.44 o
  -6   2   4      342.44      258.00     65.78 o
  -5   2   4      593.28      525.67     55.26 o
  -4   2   4      523.32      544.41     51.22 o
  -3   2   4      153.89      170.52     39.25 o
  -2   2   4       39.09       35.82     32.45 o
  -1   2   4     1000.76     1008.41     34.08 o
   0   2   4     2772.61     2612.71     48.16 o
   1   2   4     3614.79     3419.14     74.11 o
   2   2   4     1478.03     1389.64     44.04 o
   3   2   4     1348.40     1337.30     53.51 o
   4   2   4     2444.20     2544.25     72.14 o
   5   2   4     2198.90     2082.37     58.41 o
   6   2   4      516.39      529.23     62.92 o
   7   2   4      388.26      433.55     78.73 o
   8   2   4       87.48      113.84     69.01 o
   9   2   4        1.26       58.27     82.92 o
  10   2   4        1.35       12.26     79.18 o
  11   2   4        2.21       47.28    135.19 o
  12   2   4       87.34      258.09    143.00 o
  13   2   4       78.28      106.11    146.54 o
  14   2   4       41.03       74.53    380.01 o
 -16   3   4      257.66      502.78    186.41 o
 -15   3   4      312.44      235.47    178.60 o
 -14   3   4      581.48      622.80    170.12 o
 -13   3   4     1032.31     1162.80    181.35 o
 -12   3   4      230.91      350.98    116.93 o
 -11   3   4      147.03      194.64    112.94 o
 -10   3   4      752.76      705.95    119.04 o
  -9   3   4      288.24      176.45     99.65 o
  -8   3   4      386.82      362.77     98.62 o
  -7   3   4     3580.38     3597.29     97.01 o
  -6   3   4     3680.81     3824.85     84.40 o
  -5   3   4     4977.81     4746.20     82.37 o
  -4   3   4     4708.77     4774.96     69.98 o
  -3   3   4     3273.52     3197.18     51.52 o
  -2   3   4     1122.51     1066.73     36.35 o
  -1   3   4     2817.32     2690.82     67.13 o
   0   3   4     1665.10     1732.28     70.10 o
   1   3   4     1068.27      885.91     64.69 o
   2   3   4       32.59       28.53     29.79 o
   3   3   4       92.86       90.62     46.05 o
   4   3   4       78.48       47.26     61.53 o
   5   3   4      133.05      112.53     47.91 o
   6   3   4     1432.95     1549.24     76.91 o
   7   3   4     2037.93     2095.91     93.97 o
   8   3   4     2714.76     2649.11     97.02 o
   9   3   4     2465.59     2392.20    102.48 o
  10   3   4      754.25      866.70    136.31 o
  11   3   4      932.13     1086.20    178.73 o
  12   3   4      640.75      762.60    151.46 o
  13   3   4      303.19      508.15    194.71 o
  14   3   4       44.14      240.44    390.94 o
 -16   4   4        0.06       69.89    192.93 o
 -15   4   4      106.43       68.17    177.11 o
 -14   4   4       85.09      151.87    182.24 o
 -13   4   4       82.10      136.80    155.51 o
 -12   4   4      158.06      186.03    108.64 o
 -11   4   4       17.09      106.10    103.93 o
 -10   4   4      145.54      237.20    107.53 o
  -9   4   4     1319.37     1287.04    118.27 o
  -8   4   4       29.14        2.63     65.03 o
  -7   4   4      512.31      464.04     70.19 o
  -6   4   4      103.65      154.86     65.20 o
  -5   4   4       15.88        0.90     61.28 o
  -4   4   4       96.32      177.97     56.08 o
  -3   4   4      816.85      814.14     45.71 o
  -2   4   4       61.75       81.91     34.32 o
  -1   4   4      860.09      818.13     49.93 o
   0   4   4     1040.51      996.85     69.62 o
   1   4   4     2771.66     2805.43     98.74 o
   2   4   4     1952.46     1922.38     75.84 o
   3   4   4     1491.31     1369.11     52.65 o
   4   4   4       41.13       38.33     29.12 o
   5   4   4        3.49       37.55     48.59 o
   6   4   4       22.56       31.49     61.51 o
   7   4   4       19.73       58.00     76.28 o
   8   4   4      219.94      202.01     81.93 o
   9   4   4       17.47       61.83     99.79 o
  10   4   4        0.00       61.39    137.15 o
  11   4   4        3.03      141.30    135.07 o
  12   4   4       18.74       78.03    145.38 o
  13   4   4      103.03      127.40    156.25 o
  14   4   4        8.03      309.95    388.61 o
 -16   5   4       20.30       95.54    191.57 o
 -15   5   4      194.94       93.53    171.03 o
 -14   5   4      353.54      230.99    166.19 o
 -13   5   4       73.21       80.56    174.57 o
 -12   5   4        7.80        0.66    166.22 o
 -11   5   4       59.48      160.35     91.82 o
 -10   5   4       59.52       78.25     92.65 o
  -9   5   4       88.98       38.09     64.65 o
  -8   5   4       12.56      -37.37     57.52 o
  -7   5   4      137.52      201.82     63.26 o
  -6   5   4       55.98       86.54     63.41 o
  -5   5   4      872.39      978.33     62.41 o
  -4   5   4     1349.51     1281.63     61.28 o
  -3   5   4     1205.72     1110.22     66.85 o
  -2   5   4     2003.98     1912.07     36.50 o
  -1   5   4     2603.39     2502.90     65.24 o
   0   5   4     1689.71     1542.95     54.25 o
   1   5   4      562.17      496.00     92.82 o
   2   5   4       16.08       11.88     77.02 o
   3   5   4       20.63       -3.18     77.27 o
   4   5   4        8.10       10.50     31.36 o
   5   5   4      136.89      199.90     52.54 o
   6   5   4      493.72      607.61     79.36 o
   7   5   4      588.56      532.00     84.87 o
   8   5   4      158.15      130.56     83.14 o
   9   5   4       67.82       14.02    123.83 o
  10   5   4      459.68      583.12    142.53 o
  11   5   4      627.70      771.70    197.37 o
  12   5   4      352.13      292.65    152.30 o
  13   5   4      234.42      381.70    207.28 o
  14   5   4       34.91       19.71    368.90 o
 -16   6   4        3.01      -46.58    293.83 o
 -15   6   4        0.69       36.96    188.65 o
 -14   6   4      245.80      416.72    177.82 o
 -13   6   4      797.80      769.60    175.92 o
 -12   6   4      861.31      877.39    168.07 o
 -11   6   4     1309.05     1140.14    185.06 o
 -10   6   4     1400.63     1268.85     80.45 o
  -9   6   4     2829.05     2519.43    239.41 o
  -8   6   4     1287.27     1101.77    117.74 o
  -7   6   4      152.64      214.04     40.11 o
  -6   6   4      178.72      261.56     57.74 o
  -5   6   4        3.11      -14.09     60.32 o
  -4   6   4     1157.59     1027.72     70.00 o
  -3   6   4      495.61      455.52     46.72 o
  -2   6   4      592.73      512.15     41.09 o
  -1   6   4     2242.34     2219.72     70.58 o
   0   6   4     1524.77     1521.31     63.35 o
   1   6   4     3009.32     2898.32     83.17 o
   2   6   4     3333.00     3148.55     84.18 o
   3   6   4     2512.19     2498.40     75.47 o
   4   6   4     1738.82     1725.73     57.81 o
   5   6   4     1856.17     1900.72     66.72 o
   6   6   4      769.22      825.51     66.48 o
   7   6   4      160.48       93.32     66.22 o
   8   6   4      263.17      229.01     84.43 o
   9   6   4       23.42      -75.14    131.09 o
  10   6   4      106.10       84.13    143.51 o
  11   6   4        0.80      118.47    146.84 o
  12   6   4      181.59      295.84    157.99 o
  13   6   4      200.43      264.33    162.55 o
  14   6   4      181.85      388.07    373.38 o
 -15   7   4       38.13      121.86    183.83 o
 -14   7   4       15.09      -12.38    183.55 o
 -13   7   4       10.55     -108.62    171.68 o
 -12   7   4        0.03      -35.58    166.13 o
 -11   7   4      110.26      104.80    166.58 o
 -10   7   4       72.51      129.56    155.51 o
  -9   7   4      112.27       54.82    160.02 o
  -8   7   4       95.03       36.56    124.10 o
  -7   7   4      138.78      114.96    119.21 o
  -6   7   4        0.89        8.99     94.56 o
  -5   7   4       80.30       86.23     56.13 o
  -4   7   4      331.57      463.57     59.40 o
  -3   7   4      106.43      133.75     47.15 o
  -2   7   4        5.87       29.93     40.49 o
  -1   7   4       25.10       26.71     60.37 o
   0   7   4       36.62       85.84     61.95 o
   1   7   4      162.44      176.95     59.05 o
   2   7   4      147.69      140.84     55.23 o
   3   7   4      172.14      195.86     46.01 o
   4   7   4        1.05       32.70     40.80 o
   5   7   4      221.95      215.25     56.71 o
   6   7   4       87.43      134.31     65.17 o
   7   7   4       59.92       85.50     64.54 o
   8   7   4      753.31      909.12    103.49 o
   9   7   4      714.23      688.33    104.56 o
  10   7   4        1.22        9.02    100.42 o
  11   7   4       35.86      140.59    107.72 o
  12   7   4       92.37      105.18    116.52 o
  13   7   4       23.74      -16.27    180.13 o
  14   7   4        0.06      218.40    364.24 o
 -15   8   4        1.51       40.75    198.52 o
 -14   8   4       34.05      248.45    180.53 o
 -13   8   4      264.91      364.52    170.65 o
 -12   8   4       59.05      132.33    160.45 o
 -11   8   4      304.69      281.95    160.74 o
 -10   8   4     1118.55     1100.99    166.90 o
  -9   8   4      103.70      121.92    157.89 o
  -8   8   4        7.87       30.36    153.79 o
  -7   8   4      173.13      198.14    123.59 o
  -6   8   4       76.11      174.91     84.70 o
  -5   8   4      106.57      139.85     45.19 o
  -4   8   4        0.47       25.11     58.82 o
  -3   8   4        0.79        6.19     51.95 o
  -2   8   4      203.54      237.51     48.70 o
  -1   8   4      148.76       91.35     66.69 o
   0   8   4       30.98       93.48     68.25 o
   1   8   4      238.00      307.62     70.77 o
   2   8   4     1142.35     1097.36     68.86 o
   3   8   4      942.94      975.21     58.56 o
   4   8   4      375.89      438.78     47.01 o
   5   8   4      895.38      943.28     65.30 o
   6   8   4      763.08      732.03     66.74 o
   7   8   4       25.34      135.88     65.07 o
   8   8   4       30.00      -11.55     90.64 o
   9   8   4       92.21       64.01     98.60 o
  10   8   4       66.40       27.11    102.32 o
  11   8   4        5.77       18.10    109.90 o
  12   8   4       39.74       63.78    158.21 o
  13   8   4        8.81      -58.03    190.42 o
  14   8   4       55.32      611.67    369.79 o
 -15   9   4      324.03      504.45    196.70 o
 -14   9   4      168.52      207.83    233.90 o
 -13   9   4       35.42      284.60    175.84 o
 -12   9   4      100.45      299.84    167.00 o
 -11   9   4       38.78      120.63    166.88 o
 -10   9   4       40.79       69.91    199.68 o
  -9   9   4        0.48      -68.47    152.95 o
  -8   9   4       30.54       -1.38    115.75 o
  -7   9   4      183.91      153.48    101.40 o
  -6   9   4      672.92      742.99    101.11 o
  -5   9   4     1305.23     1457.18     98.42 o
  -4   9   4     2523.84     2627.23     72.68 o
  -3   9   4     3316.81     3448.13     68.84 o
  -2   9   4      572.74      503.16     54.50 o
  -1   9   4       99.01      122.61     38.40 o
   0   9   4       84.38      124.05     73.24 o
   1   9   4      110.69      175.17     73.53 o
   2   9   4       21.99       23.59     70.85 o
   3   9   4        2.97       10.08     77.54 o
   4   9   4        2.18       10.35     50.83 o
   5   9   4      126.16      107.99     57.12 o
   6   9   4      364.74      338.55     64.20 o
   7   9   4      120.83      193.52     87.49 o
   8   9   4      295.96      401.85     93.42 o
   9   9   4      814.36      833.73    106.28 o
  10   9   4      472.68      468.27    107.64 o
  11   9   4      406.21      318.71    158.59 o
  12   9   4      260.07      299.87    163.03 o
  13   9   4      123.85      104.61    190.97 o
 -14  10   4        7.83      -35.15    188.41 o
 -13  10   4        7.59      131.36    175.84 o
 -12  10   4        0.27       18.08    166.62 o
 -11  10   4        5.90      121.91    169.61 o
 -10  10   4       12.01      -54.42    156.90 o
  -9  10   4       10.60       36.72    153.60 o
  -8  10   4        7.11       54.14    114.51 o
  -7  10   4       48.57       24.16    110.28 o
  -6  10   4      104.32      166.50     96.92 o
  -5  10   4      104.24      191.51     95.89 o
  -4  10   4      125.62      202.33     96.24 o
  -3  10   4      593.20      494.50     61.74 o
  -2  10   4       45.93       45.26     60.09 o
  -1  10   4      370.06      336.94     51.18 o
   0  10   4      705.97      677.86     85.96 o
   1  10   4      567.14      505.00     87.59 o
   2  10   4       17.85       53.28     81.56 o
   3  10   4      383.47      329.10     43.98 o
   4  10   4      423.87      354.63     54.26 o
   5  10   4       21.52       17.08     55.59 o
   6  10   4        0.80       -9.84     78.07 o
   7  10   4       95.36      126.12     86.61 o
   8  10   4       72.00       90.83     94.01 o
   9  10   4      154.69      133.88     98.53 o
  10  10   4       30.50      -54.16    103.65 o
  11  10   4        4.13      132.36    158.39 o
  12  10   4        1.66       15.00    186.73 o
  13  10   4        0.14      121.55    192.56 o
 -14  11   4        9.01      195.81    181.78 o
 -13  11   4        5.07       55.06    183.99 o
 -12  11   4       25.60       99.70    163.60 o
 -11  11   4        1.07      -26.19    175.03 o
 -10  11   4        5.52      105.89    214.46 o
  -9  11   4       20.16       53.32    158.37 o
  -8  11   4       55.39       33.69    115.57 o
  -7  11   4      306.83      383.07    113.34 o
  -6  11   4      771.63      760.89    115.25 o
  -5  11   4      647.42      813.88    108.46 o
  -4  11   4     1169.02     1093.22     65.64 o
  -3  11   4     2250.74     2332.98     82.07 o
  -2  11   4      942.28     1069.21     69.54 o
  -1  11   4     1392.58     1529.40     65.64 o
   0  11   4     1636.85     1575.20     60.29 o
   1  11   4       97.66       75.40     89.44 o
   2  11   4      225.64      156.60     83.75 o
   3  11   4      435.68      383.94     51.57 o
   4  11   4       24.71       23.51     61.16 o
   5  11   4       21.20       78.61     69.47 o
   6  11   4      172.67      191.59     82.03 o
   7  11   4      524.27      583.07     92.76 o
   8  11   4      354.04      384.78     95.79 o
   9  11   4      290.28      312.92    101.13 o
  10  11   4      427.63      469.47    158.96 o
  11  11   4      183.78      174.19    164.24 o
  12  11   4      165.36      221.54    197.73 o
  13  11   4       12.81       93.36    198.36 o
 -14  12   4        1.30       -6.45    288.45 o
 -13  12   4      186.22      130.91    182.17 o
 -12  12   4      281.18      310.23    185.28 o
 -11  12   4      264.17      246.88    168.82 o
 -10  12   4      754.09      823.75    175.90 o
  -9  12   4      766.10      940.34    182.85 o
  -8  12   4      549.83      601.31    165.39 o
  -7  12   4      709.66      676.44    116.02 o
  -6  12   4      118.94      226.17    107.64 o
  -5  12   4       86.45      193.54     99.77 o
  -4  12   4       26.86       52.35     41.81 o
  -3  12   4        0.11      -18.20     68.35 o
  -2  12   4       51.11       93.21     70.96 o
  -1  12   4      137.44      136.98     65.30 o
   0  12   4      756.05      642.78     59.74 o
   1  12   4       66.68      104.16     88.33 o
   2  12   4      361.74      328.50     54.06 o
   3  12   4     2139.67     1929.89     75.07 o
   4  12   4     1164.52     1090.89     73.63 o
   5  12   4      879.96      896.77     80.34 o
   6  12   4      589.99      586.31     90.02 o
   7  12   4      350.43      406.18     91.94 o
   8  12   4      120.89      115.05    148.78 o
   9  12   4       87.72       30.08    155.17 o
  10  12   4        6.77      -14.52    162.18 o
  11  12   4        9.65      137.13    192.29 o
  12  12   4       37.98      135.01    196.91 o
  13  12   4        4.45       52.50    250.83 o
 -13  13   4       27.60      -66.87    191.38 o
 -12  13   4        0.35      -77.00    174.76 o
 -11  13   4       43.54      -21.83    171.03 o
 -10  13   4       16.52       27.79    172.26 o
  -9  13   4        4.57      -14.64    163.53 o
  -8  13   4        2.83      -62.24    165.67 o
  -7  13   4       52.14       36.31    116.18 o
  -6  13   4      137.76      119.37    108.38 o
  -5  13   4       63.20       62.53    104.62 o
  -4  13   4       86.31       73.21     36.73 o
  -3  13   4       10.33      -64.10     64.32 o
  -2  13   4       40.84       43.99     69.55 o
  -1  13   4       30.68        2.83     64.46 o
   0  13   4       23.25        0.49     61.26 o
   1  13   4        4.94      -51.17     93.08 o
   2  13   4       14.21      -20.27     56.26 o
   3  13   4       71.16       55.92     60.53 o
   4  13   4      284.95      222.31     73.41 o
   5  13   4       53.57       81.22     67.28 o
   6  13   4       25.69      -22.35     87.91 o
   7  13   4       46.75      -22.95    143.69 o
   8  13   4       54.94       46.30    147.90 o
   9  13   4        0.05      -57.77    157.18 o
  10  13   4        0.58      135.81    238.29 o
  11  13   4        0.19      -26.27    195.83 o
  12  13   4       10.71       13.53    197.19 o
 -13  14   4      164.24      153.36    275.91 o
 -12  14   4      273.95      467.83    342.29 o
 -11  14   4      408.88      426.85    180.01 o
 -10  14   4      606.69      841.45    181.62 o
  -9  14   4      564.14      604.37    183.83 o
  -8  14   4      752.87      807.98    176.00 o
  -7  14   4      990.99      869.05    170.31 o
  -6  14   4      468.20      512.82    110.28 o
  -5  14   4      114.33       61.70    108.72 o
  -4  14   4       20.51       33.26     34.33 o
  -3  14   4       65.65       50.12     64.07 o
  -2  14   4       17.41       94.98     70.05 o
  -1  14   4      334.63      281.73     67.99 o
   0  14   4     1835.24     1748.37     77.68 o
   1  14   4     1742.96     1839.52    113.29 o
   2  14   4     1616.18     1367.74    101.78 o
   3  14   4     1203.64     1166.98     81.49 o
   4  14   4      727.63      700.81     83.90 o
   5  14   4      525.67      558.00     88.96 o
   6  14   4      428.48      455.49    170.70 o
   7  14   4      119.26      166.07    165.03 o
   8  14   4        2.95       41.49    169.50 o
   9  14   4        5.35        6.96    182.54 o
  10  14   4        4.49      -43.05    197.42 o
  11  14   4       55.47      -53.63    198.88 o
 -12  15   4      150.47        5.91    273.05 o
 -11  15   4       40.11      119.33    182.67 o
 -10  15   4        0.63       28.12    169.82 o
  -9  15   4        7.52       18.17    162.93 o
  -8  15   4      121.15      272.33    176.86 o
  -7  15   4      397.00      396.63    168.84 o
  -6  15   4      564.83      418.63    171.80 o
  -5  15   4      270.62      201.64    117.94 o
  -4  15   4      213.78      406.06    106.00 o
  -3  15   4      662.81      753.30    102.94 o
  -2  15   4      556.68      562.94     76.46 o
  -1  15   4      899.64      848.10     98.43 o
   0  15   4      728.84      634.39    132.79 o
   1  15   4       48.47       46.57     90.15 o
   2  15   4        5.52       17.39     73.62 o
   3  15   4       48.70       53.43     74.45 o
   4  15   4       40.98       27.15    106.97 o
   5  15   4       63.59      -43.71    141.47 o
   6  15   4      162.15      224.36    169.11 o
   7  15   4      269.55      168.15    173.09 o
   8  15   4      203.28      162.70    174.96 o
   9  15   4      363.41      480.50    197.35 o
  10  15   4      309.69      190.07    204.40 o
  11  15   4      129.60      130.43    323.39 o
 -11  16   4        0.24      179.34    274.84 o
 -10  16   4        0.26      -36.68    176.38 o
  -9  16   4       16.30      -30.75    174.23 o
  -8  16   4       17.23        3.72    173.62 o
  -7  16   4        3.90        8.12    171.12 o
  -6  16   4      140.01      100.73    171.52 o
  -5  16   4      108.84       49.63    172.64 o
  -4  16   4       87.87       38.85    160.38 o
  -3  16   4      358.10      262.56    160.89 o
  -2  16   4      144.10      204.92    161.02 o
  -1  16   4       26.94       -1.28    130.13 o
   0  16   4       43.29      119.62    127.62 o
   1  16   4        0.04       26.94    110.42 o
   2  16   4       82.39       63.40     78.49 o
   3  16   4       44.08       69.32    109.33 o
   4  16   4       78.68      196.66    111.13 o
   5  16   4       47.24       51.57    143.76 o
   6  16   4       22.39     -110.99    174.14 o
   7  16   4        0.95      108.50    173.59 o
   8  16   4       11.49       18.30    183.88 o
   9  16   4       43.93       79.15    190.67 o
  10  16   4       10.53      -43.54    197.25 o
 -10  17   4       69.60      -12.54    258.18 o
  -9  17   4        5.98      -52.93    188.76 o
  -8  17   4      115.95      171.35    174.00 o
  -7  17   4      264.26      267.98    184.57 o
  -6  17   4      518.63      452.77    180.52 o
  -5  17   4      750.13      700.18    182.16 o
  -4  17   4      900.81      912.90    177.06 o
  -3  17   4      935.38     1101.63    180.98 o
  -2  17   4      978.95      925.65    184.72 o
  -1  17   4      491.18      525.03    135.44 o
   0  17   4      218.58      175.74    128.61 o
   1  17   4      225.18      280.44    114.48 o
   2  17   4      101.01      194.30    110.25 o
   3  17   4       75.37       20.99    110.75 o
   4  17   4        5.07       18.34    106.69 o
   5  17   4      100.20      139.81    145.07 o
   6  17   4      199.30      160.90    183.65 o
   7  17   4       87.97       -5.20    181.39 o
   8  17   4      124.82      154.24    186.09 o
   9  17   4      130.21      272.69    280.39 o
 -10  18   4      286.22      716.30    296.34 o
  -9  18   4       25.25      103.74    286.48 o
  -8  18   4        5.15     -191.41    191.41 o
  -7  18   4       70.54      134.93    191.29 o
  -6  18   4       95.20       64.82    183.18 o
  -5  18   4       39.16       95.71    181.53 o
  -4  18   4        5.21      114.77    170.54 o
  -3  18   4       12.12        5.18    163.64 o
  -2  18   4       37.16      245.16    171.12 o
  -1  18   4      132.84      143.51    134.21 o
   0  18   4      191.80      235.84    131.67 o
   1  18   4      300.55      298.68    119.43 o
   2  18   4      402.47      355.85    116.49 o
   3  18   4      268.51      295.73    117.86 o
   4  18   4      110.23      108.29    115.65 o
   5  18   4       65.19      104.80    120.11 o
   6  18   4       57.57      -59.45    189.21 o
   7  18   4       47.59       45.52    193.06 o
   8  18   4        1.06       32.79    268.57 o
  -9  19   4        6.43      267.49    266.78 o
  -8  19   4        1.02      -53.39    265.34 o
  -7  19   4        6.55       32.13    191.91 o
  -6  19   4        0.41      -95.92    188.96 o
  -5  19   4        9.93       -8.55    184.70 o
  -4  19   4       66.65      164.69    181.73 o
  -3  19   4       21.88      137.46    177.83 o
  -2  19   4       44.93      -53.39    222.52 o
  -1  19   4       66.90       -8.86    139.42 o
   0  19   4       59.86      -29.03    121.42 o
   1  19   4       60.07       86.38    121.78 o
   2  19   4       65.11      102.28    122.49 o
   3  19   4       55.84       79.95    120.72 o
   4  19   4       31.73       37.04    125.24 o
   5  19   4        0.09      141.41    198.17 o
   6  19   4        0.06      -99.58    197.25 o
   7  19   4        1.37      -31.17    272.15 o
  -7  20   4       90.46       82.95    273.94 o
  -6  20   4      173.10      241.51    264.45 o
  -5  20   4      104.63       61.09    253.34 o
  -4  20   4        1.09       63.15    184.11 o
  -3  20   4       13.15       61.45    284.33 o
  -2  20   4       10.88       18.33    150.31 o
  -1  20   4       16.22       34.15    145.89 o
   0  20   4      132.96       64.02    127.70 o
   1  20   4      232.15      270.29    132.18 o
   2  20   4      218.86      249.43    143.37 o
   3  20   4      162.35      114.96    142.08 o
   4  20   4      173.62      173.79    254.05 o
   5  20   4      140.08        7.35    271.61 o
   6  20   4       81.69      -15.59    268.39 o
  -6  21   4       66.93       74.53    266.60 o
  -5  21   4      133.56      139.39    263.01 o
  -4  21   4      165.26      264.27    266.06 o
  -3  21   4       89.30      301.53    259.25 o
  -2  21   4       45.92        3.90    181.79 o
  -1  21   4       31.97      -78.12    182.57 o
   0  21   4        4.58      -26.52    176.10 o
   1  21   4        1.59      -14.63    170.06 o
   2  21   4        0.88      120.77    168.00 o
   3  21   4        9.24       91.55    247.96 o
   4  21   4        3.09      -62.71    257.28 o
  -4  22   4        0.50      133.48    272.87 o
  -3  22   4        2.33      251.90    270.36 o
  -2  22   4       17.74      -27.95    256.03 o
   0  22   4        1.38       98.61    183.95 o
   1  22   4       30.49       -7.26    177.91 o
   2  22   4       12.57       21.86    254.95 o
 -16   1   5       11.05     -101.49    153.12 o
 -15   1   5        3.67      146.24    145.86 o
 -14   1   5       99.52       96.99    134.66 o
 -13   1   5      240.20      256.30    137.18 o
 -12   1   5      481.98      593.22    111.95 o
 -11   1   5      233.16      214.25    104.15 o
 -10   1   5       83.87      100.32    118.10 o
  -9   1   5     1731.29     1850.39    135.37 o
  -8   1   5     4781.07     4978.65    113.90 o
  -7   1   5     1630.13     1653.37     79.45 o
  -6   1   5     2496.52     2478.15     72.74 o
  -5   1   5     1802.46     1726.33     69.96 o
  -4   1   5       31.04       36.56     55.41 o
  -3   1   5       84.23       86.31     52.61 o
  -2   1   5      240.52      209.32     44.90 o
  -1   1   5      447.90      433.89     36.35 o
   0   1   5      862.47      893.51     43.59 o
   1   1   5     2819.82     2627.43     72.22 o
   2   1   5     3141.80     2810.08    168.10 o
   3   1   5     1868.08     1746.07    120.33 o
   4   1   5     2767.51     2615.89     80.42 o
   5   1   5     1958.41     1964.31     75.02 o
   6   1   5     1670.74     1453.59     81.62 o
   7   1   5     1601.28     1561.47     90.15 o
   8   1   5      501.05      516.88     77.84 o
   9   1   5       49.88       92.33    106.52 o
  10   1   5       65.60      122.03    228.41 o
  11   1   5        0.82      167.10    243.02 o
  12   1   5        0.39      295.64    269.80 o
 -16   2   5       62.54       80.56    195.19 o
 -15   2   5      501.41      626.91    186.89 o
 -14   2   5      345.91      483.71    178.59 o
 -13   2   5      369.26      392.94    168.82 o
 -12   2   5      279.00      428.21    166.40 o
 -11   2   5       13.57       80.89    113.02 o
 -10   2   5      591.67      588.95    150.02 o
  -9   2   5      132.58      105.96    118.64 o
  -8   2   5      350.26      365.91     79.72 o
  -7   2   5      647.38      690.25     74.76 o
  -6   2   5     1966.14     1899.09     75.85 o
  -5   2   5     1882.86     1889.26     65.98 o
  -4   2   5      762.47      712.47     56.06 o
  -3   2   5     1884.24     1881.60     61.74 o
  -2   2   5     3702.19     3687.52     58.12 o
  -1   2   5     3994.87     3695.48    124.52 o
   0   2   5     3514.00     3485.44     86.06 o
   1   2   5     1331.18     1291.18     44.28 o
   2   2   5     3081.67     3082.11     57.47 o
   3   2   5     1077.16     1047.10     58.91 o
   4   2   5       40.17       48.62     63.63 o
   5   2   5        1.54       -8.53     70.68 o
   6   2   5      325.68      322.82     68.55 o
   7   2   5      528.45      478.59     86.66 o
   8   2   5      117.49      190.49     85.20 o
   9   2   5      518.89      675.35    120.29 o
  10   2   5      436.30      490.02    121.36 o
  11   2   5      276.34      555.96    256.41 o
  12   2   5      376.48      676.99    280.57 o
 -16   3   5       19.70      -26.49    186.34 o
 -15   3   5        9.89       88.56    178.82 o
 -14   3   5        0.96       40.75    169.96 o
 -13   3   5       14.55       -3.67    169.38 o
 -12   3   5        1.71      -18.28    158.21 o
 -11   3   5      122.88       92.64    111.58 o
 -10   3   5     1339.35     1197.28    115.77 o
  -9   3   5      843.67      785.59    104.90 o
  -8   3   5       30.12       24.33     89.00 o
  -7   3   5       99.60       91.92     71.43 o
  -6   3   5        3.71       -1.15     65.61 o
  -5   3   5       13.19      -46.17     57.52 o
  -4   3   5       31.60       23.36     53.48 o
  -3   3   5     1363.02     1387.18     53.38 o
  -2   3   5     1026.07     1008.89     46.71 o
  -1   3   5      192.58      215.62     38.32 o
   0   3   5      438.34      371.58     94.70 o
   1   3   5      110.06      118.80     68.29 o
   2   3   5      169.85      174.08     72.33 o
   3   3   5      651.93      707.85     53.36 o
   4   3   5       28.65       85.13     64.65 o
   5   3   5      110.46      177.81     67.09 o
   6   3   5      202.87      176.20     67.82 o
   7   3   5       35.22       23.47     53.41 o
   8   3   5      125.92      174.21     87.46 o
   9   3   5       78.89      170.20    118.07 o
  10   3   5      117.68      139.19    127.20 o
  11   3   5       12.92      336.54    251.45 o
  12   3   5        3.80      -27.08    264.24 o
 -15   4   5      247.03      262.46    185.09 o
 -14   4   5      445.75      616.06    178.73 o
 -13   4   5      129.59      179.73    162.00 o
 -12   4   5      115.72      199.90    154.56 o
 -11   4   5      192.32      168.52     93.31 o
 -10   4   5       76.04        2.42     76.57 o
  -9   4   5      709.78      611.40     95.98 o
  -8   4   5      116.79      147.56     84.70 o
  -7   4   5      497.16      609.35     80.22 o
  -6   4   5     1154.24     1167.29     72.71 o
  -5   4   5      910.82      992.33     65.88 o
  -4   4   5     1748.68     1764.45     57.98 o
  -3   4   5     2625.12     2738.12     58.60 o
  -2   4   5     3313.29     3271.51     81.81 o
  -1   4   5     2651.28     2793.95    109.22 o
   0   4   5     1121.07     1074.14    104.26 o
   1   4   5      958.17      910.56     84.02 o
   2   4   5      695.73      729.51     85.88 o
   3   4   5        1.09       63.08     78.39 o
   4   4   5      119.09      109.87     51.15 o
   5   4   5       45.03       73.78     61.49 o
   6   4   5      716.86      640.72     71.85 o
   7   4   5      383.14      323.16     46.06 o
   8   4   5      233.69      215.45    147.40 o
   9   4   5      571.70      640.61    125.38 o
  10   4   5      362.41      459.02    129.52 o
  11   4   5      251.54      366.32    243.26 o
  12   4   5      168.11      488.18    280.19 o
 -15   5   5        2.45       80.63    181.74 o
 -14   5   5       22.64      109.18    174.24 o
 -13   5   5       48.45      125.68    175.29 o
 -12   5   5      269.11      135.42    163.68 o
 -11   5   5      712.39      770.80     97.73 o
 -10   5   5       41.95       81.14     66.42 o
  -9   5   5       12.33       26.38     66.39 o
  -8   5   5      795.46      886.06     86.73 o
  -7   5   5      645.52      643.28     80.18 o
  -6   5   5      550.36      551.75     77.64 o
  -5   5   5      178.33      213.39     63.05 o
  -4   5   5       88.27       75.16     52.49 o
  -3   5   5       98.26      105.32     44.39 o
  -2   5   5       76.72       58.80     50.43 o
  -1   5   5      862.62      889.01     51.12 o
   0   5   5      553.64      641.83     85.78 o
   1   5   5     2004.05     2025.53     83.94 o
   2   5   5     1598.25     1452.73     84.56 o
   3   5   5      202.95      206.68     87.52 o
   4   5   5      725.33      830.76    108.90 o
   5   5   5      511.98      475.33     44.27 o
   6   5   5      143.01      144.41     69.94 o
   7   5   5      236.18      275.54     44.06 o
   8   5   5      652.50      671.81    130.32 o
   9   5   5      142.63       76.82    127.09 o
  10   5   5        3.09      -90.00    132.31 o
  11   5   5       29.39       97.93    251.66 o
  12   5   5        1.48      352.24    368.00 o
 -15   6   5      136.20      228.67    190.07 o
 -14   6   5      332.26      478.12    181.96 o
 -13   6   5       87.80      146.54    161.43 o
 -12   6   5       24.89        9.45    161.18 o
 -11   6   5       70.90      138.02    159.94 o
 -10   6   5       18.13        2.15     83.62 o
  -9   6   5       38.64       12.30     51.49 o
  -8   6   5        1.47       61.74     67.55 o
  -7   6   5        3.03      102.25     77.31 o
  -6   6   5        1.60       14.94     74.90 o
  -5   6   5       74.61       65.92     68.65 o
  -4   6   5      115.12       94.94     53.92 o
  -3   6   5      193.92      163.92     36.71 o
  -2   6   5      350.42      416.02     65.48 o
  -1   6   5      990.65     1015.22     59.33 o
   0   6   5     1009.51     1014.67     94.29 o
   1   6   5        1.77      -24.65     91.30 o
   2   6   5      782.35      822.54     86.74 o
   3   6   5        1.53       11.78     92.31 o
   4   6   5       31.10       60.49     87.88 o
   5   6   5       90.16      103.10     41.32 o
   6   6   5       30.29       29.94     66.56 o
   7   6   5      131.24      110.05     77.56 o
   8   6   5       71.36      117.60     84.10 o
   9   6   5        8.71       46.96     92.65 o
  10   6   5        0.38       27.72    137.98 o
  11   6   5       34.98      218.22    255.19 o
  12   6   5       11.49      251.37    385.74 o
 -15   7   5       17.79      143.63    183.30 o
 -14   7   5        3.29     -107.55    184.87 o
 -13   7   5      100.96       69.16    174.77 o
 -12   7   5      310.62      493.27    169.86 o
 -11   7   5      378.75      494.09    167.03 o
 -10   7   5      508.04      721.85    159.63 o
  -9   7   5      586.80      840.65    155.59 o
  -8   7   5     1277.33     1041.17     86.00 o
  -7   7   5     1478.43     1550.22    111.04 o
  -6   7   5      651.91      733.76     82.53 o
  -5   7   5      320.83      366.98     78.36 o
  -4   7   5      174.83      213.39     60.99 o
  -3   7   5       42.70       44.84     36.72 o
  -2   7   5        0.28       61.27     66.69 o
  -1   7   5      400.64      440.17     64.60 o
   0   7   5     2205.96     2215.51    119.80 o
   1   7   5     1131.41     1144.88    101.37 o
   2   7   5       11.01       44.30     86.83 o
   3   7   5       50.93       91.05     93.27 o
   4   7   5      878.32      946.94    107.11 o
   5   7   5     1606.61     1586.96    134.47 o
   6   7   5      736.84      599.14     77.52 o
   7   7   5      314.35      383.53    102.59 o
   8   7   5      354.75      399.84     84.86 o
   9   7   5       85.49      175.28    135.78 o
  10   7   5       44.04       35.62    137.73 o
  11   7   5        3.91      177.74    267.64 o
  12   7   5       26.80      362.45    372.66 o
 -15   8   5        1.58      -46.76    254.41 o
 -14   8   5       56.41       81.93    175.94 o
 -13   8   5      159.77       78.62    172.93 o
 -12   8   5       22.56       34.45    168.61 o
 -11   8   5       11.27      -74.48    157.12 o
 -10   8   5        7.55       -0.32    154.70 o
  -9   8   5      270.06      352.26    151.59 o
  -8   8   5      572.94      696.52    147.64 o
  -7   8   5      562.49      410.57    112.13 o
  -6   8   5      426.07      385.14     62.01 o
  -5   8   5      264.95      366.39     66.00 o
  -4   8   5      546.61      619.25     66.87 o
  -3   8   5      670.19      611.74     40.40 o
  -2   8   5     1483.47     1479.10     78.14 o
  -1   8   5     1390.11     1487.77     77.36 o
   0   8   5       71.82       86.41     63.40 o
   1   8   5       86.90       99.29     51.31 o
   2   8   5     1799.86     1519.88    110.58 o
   3   8   5      157.17      171.80    112.65 o
   4   8   5       27.87       48.42    107.14 o
   5   8   5       21.85       30.10     27.18 o
   6   8   5      209.90      136.04     48.60 o
   7   8   5      286.32      311.72     71.10 o
   8   8   5       33.40        7.80    135.99 o
   9   8   5       26.65      -59.88    132.17 o
  10   8   5       18.33      183.96    149.25 o
  11   8   5       34.59       63.66    267.86 o
  12   8   5       35.97      103.56    364.60 o
 -14   9   5       10.09      -15.94    192.77 o
 -13   9   5        1.35       22.71    179.27 o
 -12   9   5        1.16      -26.67    170.77 o
 -11   9   5        0.73      -61.32    173.21 o
 -10   9   5       25.15       31.16    164.20 o
  -9   9   5      100.63      176.91    154.69 o
  -8   9   5        3.29      109.09    109.13 o
  -7   9   5      266.79      268.19    101.99 o
  -6   9   5      226.22      141.50     37.67 o
  -5   9   5        6.35       85.63     62.28 o
  -4   9   5      151.70      187.62     70.98 o
  -3   9   5      138.91      141.84     49.66 o
  -2   9   5      195.74      172.34     77.03 o
  -1   9   5      453.41      435.16     80.64 o
   0   9   5       79.82      111.47     74.04 o
   1   9   5      169.65      162.79     67.95 o
   2   9   5      347.47      298.44     60.25 o
   3   9   5        7.90       18.16     36.99 o
   4   9   5      118.44       80.26     36.80 o
   5   9   5      226.09      218.26     56.81 o
   6   9   5      132.26      167.13    129.96 o
   7   9   5        2.73       11.85    136.53 o
   8   9   5        2.92      -28.99    138.15 o
   9   9   5      194.71      210.24    146.23 o
  10   9   5       68.18      166.72    149.85 o
  11   9   5        0.17      -43.54    357.43 o
 -14  10   5      350.51      366.21    283.98 o
 -13  10   5      248.08      175.96    184.20 o
 -12  10   5      217.57      217.30    178.39 o
 -11  10   5      199.79      240.48    167.23 o
 -10  10   5       86.81       12.23    160.72 o
  -9  10   5        0.31       66.32    156.65 o
  -8  10   5       57.02       30.46    109.22 o
  -7  10   5      290.03      321.18    102.47 o
  -6  10   5      701.98      677.57     86.20 o
  -5  10   5     1727.39     1861.52     68.84 o
  -4  10   5     1055.50     1289.38     73.40 o
  -3  10   5      884.73      867.08     53.34 o
  -2  10   5     2328.72     2582.18     89.68 o
  -1  10   5     2370.21     2436.95     91.38 o
   0  10   5     1334.68     1303.16     83.41 o
   1  10   5      504.79      596.86     75.43 o
   2  10   5      244.83      324.01     68.47 o
   3  10   5      143.66      134.63     53.26 o
   4  10   5        8.04       38.31     46.77 o
   5  10   5      119.17      170.62     65.43 o
   6  10   5      170.79      130.41    137.94 o
   7  10   5      618.70      636.55    147.91 o
   8  10   5      211.88      133.85    143.91 o
   9  10   5        8.77       33.10    172.62 o
  10  10   5      117.11       51.58    159.26 o
  11  10   5      213.77      291.68    361.20 o
 -14  11   5       20.72      213.56    269.10 o
 -13  11   5       43.66      -25.82    189.90 o
 -12  11   5      264.58      469.12    187.21 o
 -11  11   5      322.88      356.98    178.00 o
 -10  11   5      274.12      336.95    169.54 o
  -9  11   5      428.61      418.80    170.84 o
  -8  11   5      566.97      443.99    119.42 o
  -7  11   5      138.41      120.30    106.30 o
  -6  11   5        3.51      -39.10     95.59 o
  -5  11   5        0.81       64.77     85.53 o
  -4  11   5       64.93       49.10     64.27 o
  -3  11   5       17.16       30.95     47.49 o
  -2  11   5       87.80       46.40     30.55 o
  -1  11   5       64.60       45.50     74.61 o
   0  11   5      118.60      168.89     76.68 o
   1  11   5      301.40      244.26     75.76 o
   2  11   5      196.28      246.53     76.67 o
   3  11   5      281.68      309.73     57.88 o
   4  11   5      510.07      411.79     76.83 o
   5  11   5      304.82      228.66     75.67 o
   6  11   5      363.86      344.17    143.47 o
   7  11   5      273.57      286.57    147.14 o
   8  11   5       87.77      159.54    144.63 o
   9  11   5        4.47      -45.10    180.10 o
  10  11   5        0.23        0.83    183.40 o
  11  11   5        8.24     -102.12    361.73 o
 -13  12   5       27.48     -129.71    255.67 o
 -12  12   5       54.57      -20.78    173.94 o
 -11  12   5      131.72       91.48    187.50 o
 -10  12   5       42.36       56.97    174.04 o
  -9  12   5        9.01      132.66    156.76 o
  -8  12   5       16.56      114.98    163.46 o
  -7  12   5       17.16       27.20    152.04 o
  -6  12   5       26.21       84.28     97.21 o
  -5  12   5      191.38      221.15     91.64 o
  -4  12   5       34.33       21.30     81.57 o
  -3  12   5      216.83      189.86     54.66 o
  -2  12   5       27.88       27.28     36.89 o
  -1  12   5       69.60       67.23     75.40 o
   0  12   5      546.26      578.06     81.41 o
   1  12   5      812.65      670.86     77.77 o
   2  12   5       58.36       87.90     80.16 o
   3  12   5       50.34       48.30     84.79 o
   4  12   5       19.71      -81.36     81.71 o
   5  12   5       28.49       99.52    124.57 o
   6  12   5       46.11      102.39    144.95 o
   7  12   5      166.14      244.60    147.00 o
   8  12   5       88.38       78.32    148.55 o
   9  12   5       28.78      -72.48    163.16 o
  10  12   5      137.42      291.34    194.38 o
 -13  13   5       40.44       78.47    284.87 o
 -12  13   5       28.67      -18.51    192.18 o
 -11  13   5      206.86      322.31    175.91 o
 -10  13   5      660.81      776.17    179.20 o
  -9  13   5      835.12      873.02    178.67 o
  -8  13   5      719.65      724.44    166.46 o
  -7  13   5     1365.30     1399.79    173.84 o
  -6  13   5     1113.79     1227.01    230.05 o
  -5  13   5      335.03      303.78    146.43 o
  -4  13   5      321.71      354.71    143.77 o
  -3  13   5       56.60      186.49     76.93 o
  -2  13   5      687.04      586.90     88.27 o
  -1  13   5      206.96      189.09     78.11 o
   0  13   5      453.07      476.25     83.15 o
   1  13   5     1387.07     1212.71     95.74 o
   2  13   5      739.51      760.92     91.86 o
   3  13   5      865.30      899.04     92.67 o
   4  13   5      698.27      665.15     89.94 o
   5  13   5      506.84      686.36    131.22 o
   6  13   5      361.10      371.05    147.00 o
   7  13   5      201.30      160.76    149.40 o
   8  13   5      240.58      268.20    159.71 o
   9  13   5       91.01       51.57    169.62 o
  10  13   5        1.24       51.60    237.93 o
 -12  14   5        8.75     -190.45    265.88 o
 -11  14   5        2.09      156.14    192.57 o
 -10  14   5      248.53      102.71    178.85 o
  -9  14   5      361.91      404.38    179.39 o
  -8  14   5       99.11      142.88    163.05 o
  -7  14   5       60.38       13.54    157.71 o
  -6  14   5      100.07       90.04    154.42 o
  -5  14   5      140.87       87.01    154.32 o
  -4  14   5      154.82      227.78    146.98 o
  -3  14   5      390.69      402.76    124.21 o
  -2  14   5      481.12      539.12    118.10 o
  -1  14   5       47.44       40.74    117.43 o
   0  14   5      133.42      180.49    115.57 o
   1  14   5      253.54      261.03     91.43 o
   2  14   5       27.17       45.11     90.80 o
   3  14   5       22.17       30.13     87.12 o
   4  14   5       31.76      126.60    129.47 o
   5  14   5       71.23      -16.57    128.71 o
   6  14   5        2.03       59.63    148.93 o
   7  14   5        3.02      122.92    156.70 o
   8  14   5       28.11       25.96    163.88 o
   9  14   5       20.91      -45.64    190.06 o
  10  14   5       68.23      119.32    249.22 o
 -11  15   5        6.86      265.34    272.15 o
 -10  15   5      143.24      185.00    186.23 o
  -9  15   5      179.11      375.67    182.87 o
  -8  15   5      141.47      217.51    166.32 o
  -7  15   5      146.91       96.77    161.84 o
  -6  15   5      140.25      150.11    156.79 o
  -5  15   5      513.78      375.56    155.49 o
  -4  15   5      318.84      289.68    150.58 o
  -3  15   5       50.23      -44.08    125.35 o
  -2  15   5       61.71       77.22    123.79 o
  -1  15   5        2.41       24.36    117.78 o
   0  15   5      161.68      254.47    120.25 o
   1  15   5      167.50      236.58    104.88 o
   2  15   5      165.39      313.38    100.23 o
   3  15   5      165.19      163.83     99.64 o
   4  15   5      181.58      183.71    145.95 o
   5  15   5      305.67      332.49    135.62 o
   6  15   5       89.42      159.15    157.85 o
   7  15   5      112.04      145.35    187.23 o
   8  15   5       75.66       30.51    187.18 o
   9  15   5       17.34      -10.11    197.93 o
 -11  16   5       72.38      240.44    270.72 o
 -10  16   5       10.54       88.87    268.39 o
  -9  16   5        1.64       49.22    173.98 o
  -8  16   5        6.00       99.56    178.97 o
  -7  16   5       30.18       33.99    169.22 o
  -6  16   5      163.10       75.29    162.52 o
  -5  16   5      587.95      654.93    161.05 o
  -4  16   5      434.44      599.67    211.06 o
  -3  16   5      304.84      406.37    129.80 o
  -2  16   5      433.81      437.31    129.91 o
  -1  16   5      580.16      720.85    130.97 o
   0  16   5      621.37      743.42    126.26 o
   1  16   5      357.24      419.82    107.76 o
   2  16   5       86.41       84.32    102.18 o
   3  16   5       21.45      219.33    146.31 o
   4  16   5        1.12       -3.04    152.84 o
   5  16   5       20.83      -41.40    153.71 o
   6  16   5       15.48      125.51    190.37 o
   7  16   5      203.60      391.85    267.49 o
   8  16   5      223.58      278.83    198.58 o
   9  16   5      156.71      -24.55    263.73 o
 -10  17   5        7.23      280.39    275.55 o
  -9  17   5       15.27      -37.62    252.44 o
  -8  17   5       13.07       24.99    193.13 o
  -7  17   5       14.36      -29.91    175.09 o
  -6  17   5        3.11       54.02    171.72 o
  -5  17   5       13.13       46.45    163.61 o
  -4  17   5       13.93       15.21    153.52 o
  -3  17   5       32.33       59.00    128.15 o
  -2  17   5        0.15        9.71    123.42 o
  -1  17   5        0.25       89.73    125.35 o
   0  17   5       41.38       89.30    125.80 o
   1  17   5       33.84       20.76    106.40 o
   2  17   5       17.84        8.89    145.84 o
   3  17   5      117.71      119.08    146.68 o
   4  17   5       85.73       52.05    158.49 o
   5  17   5       11.12      -27.65    160.51 o
   6  17   5        1.58       76.81    194.39 o
   7  17   5        0.29       -0.07    197.32 o
  -9  18   5        0.08       25.26    273.58 o
  -8  18   5        0.67       75.25    257.28 o
  -7  18   5        7.47     -103.38    249.58 o
  -6  18   5       26.69      250.63    187.45 o
  -5  18   5       29.71       75.72    202.55 o
  -4  18   5       54.12      153.53    172.91 o
  -3  18   5      113.64      232.90    139.05 o
  -2  18   5      137.95      165.55    135.44 o
  -1  18   5      307.25      244.42    131.92 o
   0  18   5      227.38      264.53    116.13 o
   1  18   5       80.91      185.24    149.54 o
   2  18   5        5.84      156.73    155.51 o
   3  18   5        0.35      115.55    160.78 o
   4  18   5        3.77     -101.18    192.21 o
   5  18   5        0.37       23.91    197.48 o
   6  18   5      101.41       93.18    198.28 o
  -8  19   5      111.89      162.68    268.57 o
  -7  19   5      181.39      345.79    266.42 o
  -6  19   5      112.85      122.55    252.08 o
  -5  19   5      141.28       81.52    237.03 o
  -4  19   5       98.94      147.45    221.81 o
  -3  19   5        8.72      -87.48    144.46 o
  -2  19   5       12.19       24.35    140.73 o
  -1  19   5        5.26       21.45    137.07 o
   0  19   5       82.40      208.55    193.32 o
   1  19   5       38.65      197.28    191.62 o
   2  19   5        7.97      119.94    190.79 o
   3  19   5       58.16      121.66    191.39 o
   4  19   5      153.45      -65.79    199.37 o
  -7  20   5       10.97       29.38    259.97 o
  -6  20   5       23.14       57.51    258.35 o
  -5  20   5       18.42      134.55    251.55 o
  -4  20   5        4.47      -48.55    235.24 o
  -3  20   5        0.22     -103.02    211.95 o
  -2  20   5        4.32      -43.72    207.29 o
  -5  21   5       38.63      183.11    258.89 o
  -4  21   5        1.32     -183.82    246.17 o
 -15   0   6        3.58      -51.24    249.75 o
 -14   0   6      134.85      288.45    250.47 o
 -13   0   6      211.73      340.77    232.02 o
 -12   0   6      467.77      492.52    226.82 o
 -11   0   6     2243.33     2350.46    253.16 o
 -10   0   6     1552.60     1567.54    147.49 o
  -9   0   6       41.50       93.20    126.05 o
  -8   0   6      396.90      646.21    128.50 o
  -7   0   6     1512.24     1619.54    111.64 o
  -6   0   6      784.13      848.87    105.72 o
  -5   0   6      770.59      840.89     97.81 o
  -4   0   6      363.23      461.54     90.03 o
  -3   0   6      523.38      610.72     87.11 o
  -2   0   6      318.45      315.68     70.89 o
  -1   0   6       99.15       90.23     49.25 o
   0   0   6      298.74      307.11     87.96 o
   1   0   6      187.25      237.32    105.98 o
   2   0   6     1631.90     1881.61    211.59 o
   3   0   6      824.13      910.70    181.85 o
   4   0   6      832.93      824.23    111.10 o
   5   0   6     1616.28     1490.65    309.42 o
   6   0   6      255.71       -4.48    317.66 o
   7   0   6       22.76      237.21    340.95 o
   8   0   6      300.13      588.73    354.57 o
   9   0   6      218.25      518.32    367.29 o
  10   0   6       67.42      682.62    387.35 o
 -15   1   6       55.88      181.84    153.22 o
 -14   1   6      144.26      240.97    138.93 o
 -13   1   6      180.04      125.96    134.54 o
 -12   1   6      468.20      517.21    133.47 o
 -11   1   6       52.77      102.53    101.12 o
 -10   1   6       47.35       73.86     95.27 o
  -9   1   6      230.57      308.26     90.70 o
  -8   1   6       99.63       92.25     78.56 o
  -7   1   6       61.43      105.63     69.25 o
  -6   1   6      173.13      238.38     68.79 o
  -5   1   6      575.79      623.51     68.87 o
  -4   1   6      577.65      527.55     65.94 o
  -3   1   6      158.94      163.91     57.46 o
  -2   1   6      283.26      281.66     50.12 o
  -1   1   6      224.51      251.27     50.80 o
   0   1   6      335.06      314.97     30.11 o
   1   1   6      452.81      480.26     61.07 o
   2   1   6      124.88      163.98     65.57 o
   3   1   6      245.93      341.87     98.40 o
   4   1   6       65.89       51.77     86.32 o
   5   1   6        1.42        0.68     96.44 o
   6   1   6       10.33       15.18    117.36 o
   7   1   6       29.72       98.75    234.40 o
   8   1   6      107.31      417.36    246.32 o
   9   1   6      162.40      605.78    262.60 o
  10   1   6      137.85      468.58    269.74 o
 -15   2   6        7.49       64.57    149.84 o
 -14   2   6        5.33       36.37    173.07 o
 -13   2   6       39.74       72.89    132.78 o
 -12   2   6      106.29      237.78     99.77 o
 -11   2   6      394.21      295.99     99.04 o
 -10   2   6      927.85      855.09    100.06 o
  -9   2   6      586.44      717.10     93.01 o
  -8   2   6      310.92      358.03     73.07 o
  -7   2   6      340.30      407.03     65.51 o
  -6   2   6      133.48      179.99     68.58 o
  -5   2   6       15.30        4.34     66.26 o
  -4   2   6       21.17       32.73     62.47 o
  -3   2   6      193.87      216.43     57.51 o
  -2   2   6      139.12      108.24     45.95 o
  -1   2   6       40.29       24.22     52.52 o
   0   2   6      439.95      429.75     51.91 o
   1   2   6      599.03      541.84     55.20 o
   2   2   6      534.49      501.96     32.66 o
   3   2   6      257.47      233.08     29.54 o
   4   2   6      533.82      437.26     48.58 o
   5   2   6      524.79      476.29     43.81 o
   6   2   6      150.79      232.86    127.94 o
   7   2   6        3.53       63.66    224.36 o
   8   2   6        4.46       31.49    239.81 o
   9   2   6        4.19       96.85    254.18 o
  10   2   6        6.66      124.93    265.78 o
 -15   3   6      224.32      242.15    158.25 o
 -14   3   6      229.53      213.98    142.59 o
 -13   3   6      346.28      405.81    136.54 o
 -12   3   6      227.35      273.11    130.84 o
 -11   3   6        5.67       -3.59     93.79 o
 -10   3   6       67.17       90.65     88.35 o
  -9   3   6      744.30      817.87     90.46 o
  -8   3   6      113.67      118.51     71.81 o
  -7   3   6       32.26       50.05     61.44 o
  -6   3   6      473.52      511.08     63.36 o
  -5   3   6     1055.65     1026.29     70.31 o
  -4   3   6     1072.22     1144.14     67.74 o
  -3   3   6      668.84      780.03     55.78 o
  -2   3   6     1325.77     1362.84     83.25 o
  -1   3   6     2294.88     2451.17     88.62 o
   0   3   6      843.14      920.88     82.34 o
   1   3   6        8.16       21.29     54.56 o
   2   3   6      157.57      192.35     65.43 o
   3   3   6      631.68      526.03     72.11 o
   4   3   6       12.16       40.98     38.58 o
   5   3   6       14.83      -19.20     62.94 o
   6   3   6       25.75       65.38    108.66 o
   7   3   6      178.06      505.30    237.67 o
   8   3   6      226.55      214.55    240.20 o
   9   3   6      385.76      674.54    251.47 o
  10   3   6      390.10      576.67    262.17 o
 -15   4   6        2.36      149.47    198.94 o
 -14   4   6        0.16      157.15    185.08 o
 -13   4   6       41.51      144.68    168.05 o
 -12   4   6       59.96       80.03    125.41 o
 -11   4   6       58.53       28.04     87.50 o
 -10   4   6       11.93       23.91     85.80 o
  -9   4   6       12.32       74.20     83.71 o
  -8   4   6      234.59      208.38     73.45 o
  -7   4   6       86.71      138.24     67.43 o
  -6   4   6       18.10       70.97     59.54 o
  -5   4   6      557.98      551.91     59.28 o
  -4   4   6      183.61      150.03     51.49 o
  -3   4   6      183.89      148.41     48.59 o
  -2   4   6      212.73      211.64     71.95 o
  -1   4   6      104.45      101.39     71.70 o
   0   4   6       22.98        0.64     86.98 o
   1   4   6     1190.84     1104.67     80.77 o
   2   4   6        1.86      -28.56     73.01 o
   3   4   6      302.59      342.44     75.56 o
   4   4   6      194.46      254.55     74.16 o
   5   4   6      158.46      191.15     78.95 o
   6   4   6        7.00        7.66     95.04 o
   7   4   6       51.57       60.97    268.93 o
   8   4   6       97.47      -16.35    242.84 o
   9   4   6       43.25       -4.32    238.48 o
  10   4   6       47.73      190.20    279.40 o
 -15   5   6      143.15      240.44    273.23 o
 -14   5   6       31.14      233.36    183.02 o
 -13   5   6      142.22      248.33    168.94 o
 -12   5   6       36.55        1.20    157.08 o
 -11   5   6       50.77      154.25    160.59 o
 -10   5   6      332.21      179.79     96.33 o
  -9   5   6       90.67       41.08     83.13 o
  -8   5   6        0.24      -22.69     78.88 o
  -7   5   6       26.77        7.23     68.67 o
  -6   5   6      329.78      311.99     60.52 o
  -5   5   6      266.58      242.87     57.35 o
  -4   5   6      358.80      410.97     50.37 o
  -3   5   6      420.52      385.43     38.22 o
  -2   5   6      709.77      730.60     76.67 o
  -1   5   6     1825.90     1836.39     99.00 o
   0   5   6      966.84      950.95     93.39 o
   1   5   6        3.67       21.59     78.28 o
   2   5   6       23.72       21.73     75.27 o
   3   5   6       96.25      129.68     74.39 o
   4   5   6       23.38       98.64     84.20 o
   5   5   6        0.26       41.47     98.93 o
   6   5   6       28.91       -9.97    104.13 o
   7   5   6       91.47        4.35    242.96 o
   8   5   6      246.58      471.27    233.90 o
   9   5   6      177.95      165.06    259.36 o
  10   5   6      112.94      224.14    271.61 o
 -15   6   6        1.46      144.41    262.12 o
 -14   6   6        0.13       54.49    180.46 o
 -13   6   6       23.16     -103.97    172.42 o
 -12   6   6      107.24      273.25    165.95 o
 -11   6   6       98.81      122.38    157.12 o
 -10   6   6      549.90      670.35    159.94 o
  -9   6   6     1385.41     1422.21     94.34 o
  -8   6   6     1833.78     2011.80     90.44 o
  -7   6   6     1736.11     1922.86     79.23 o
  -6   6   6      936.43     1030.11     67.24 o
  -5   6   6      620.17      739.46     59.16 o
  -4   6   6      663.28      697.35     51.19 o
  -3   6   6     1010.53     1031.39     70.02 o
  -2   6   6      232.71      190.60     53.53 o
  -1   6   6      144.21      170.62     86.04 o
   0   6   6      447.76      431.96     90.15 o
   1   6   6       12.25       30.70     80.30 o
   2   6   6      279.29      419.53     82.74 o
   3   6   6     1238.90     1405.43    103.77 o
   4   6   6     1361.39     1522.33    121.34 o
   5   6   6      801.94      931.38    118.92 o
   6   6   6      736.20      721.32    119.73 o
   7   6   6      398.58      315.07    235.99 o
   8   6   6      128.31      133.66    253.47 o
   9   6   6       77.65      308.49    253.95 o
  10   6   6        3.05       36.55    380.19 o
 -14   7   6       14.35       76.16    184.25 o
 -13   7   6       56.45       92.28    175.00 o
 -12   7   6       26.04     -106.78    165.08 o
 -11   7   6       19.03       65.22    216.43 o
 -10   7   6        4.97      -81.34    157.31 o
  -9   7   6       13.98      -69.38    144.63 o
  -8   7   6       49.40       42.48     83.20 o
  -7   7   6      116.72      112.19     68.12 o
  -6   7   6       91.68       81.39     63.03 o
  -5   7   6       35.23       36.27     50.09 o
  -4   7   6      203.86      158.48     36.45 o
  -3   7   6       11.07       -9.79     70.30 o
  -2   7   6       11.20       -2.79     57.71 o
  -1   7   6        1.18       -0.19     94.57 o
   0   7   6       11.14       56.85     98.54 o
   1   7   6       37.96       20.68     98.39 o
   2   7   6        0.14       24.59     97.71 o
   3   7   6       23.78      123.78     98.22 o
   4   7   6       51.55      115.62    114.26 o
   5   7   6       12.05       -5.49    116.35 o
   6   7   6        2.00      132.49    122.47 o
   7   7   6        4.81       57.31    129.62 o
   8   7   6        6.32      -74.60    237.14 o
   9   7   6       35.53      124.37    250.89 o
  10   7   6       34.05       17.38    382.87 o
 -14   8   6        2.69      -60.92    280.75 o
 -13   8   6        0.95      -64.63    183.34 o
 -12   8   6       11.85       77.81    167.98 o
 -11   8   6      149.03      193.52    167.57 o
 -10   8   6      439.53      595.44    161.78 o
  -9   8   6      617.36      739.78    155.29 o
  -8   8   6      705.61      928.60    148.51 o
  -7   8   6     1000.85     1043.55     78.33 o
  -6   8   6      854.35      849.64     61.39 o
  -5   8   6       50.59      116.55     48.67 o
  -4   8   6      137.35      112.94     33.62 o
  -3   8   6      396.50      493.58     70.55 o
  -2   8   6       66.38       22.74     61.12 o
  -1   8   6      166.00      156.30     45.63 o
   0   8   6       69.23       68.32    101.33 o
   1   8   6      156.14      150.42    104.79 o
   2   8   6      279.42      281.00    105.87 o
   3   8   6      384.81      403.15    110.07 o
   4   8   6      801.23      917.34    112.68 o
   5   8   6      639.35      726.16    132.30 o
   6   8   6      934.07     1028.79    133.08 o
   7   8   6      582.03      740.75    142.67 o
   8   8   6      252.97      244.71    242.13 o
   9   8   6       56.56       69.34    400.97 o
 -14   9   6      192.02      227.00    278.24 o
 -13   9   6      290.64      401.01    190.34 o
 -12   9   6      422.80      544.00    181.60 o
 -11   9   6      352.63      414.61    167.44 o
 -10   9   6      159.65       22.58    157.12 o
  -9   9   6      173.44      357.72    156.28 o
  -8   9   6      169.89      158.96    142.56 o
  -7   9   6        2.16       -0.52    134.51 o
  -6   9   6      367.50      378.05     74.91 o
  -5   9   6      219.29      226.77     62.26 o
  -4   9   6      760.66      658.26     67.28 o
  -3   9   6     2173.13     2151.63     83.25 o
  -2   9   6     2236.94     2436.19    113.80 o
  -1   9   6     2102.73     2175.53     72.02 o
   0   9   6     2423.86     2304.19    147.40 o
   1   9   6      788.92      846.77    112.06 o
   2   9   6       10.60       -1.10    108.12 o
   3   9   6        1.42       23.01    106.46 o
   4   9   6        0.31       24.58    106.81 o
   5   9   6       29.79      108.82    126.80 o
   6   9   6       72.70       51.98    125.02 o
   7   9   6       11.38       94.04    128.01 o
   8   9   6      225.61      197.52    255.79 o
   9   9   6      484.13      445.12    266.97 o
 -13  10   6        1.10     -133.84    259.43 o
 -12  10   6       44.08       -0.22    183.02 o
 -11  10   6      279.03      288.38    169.43 o
 -10  10   6      288.81      250.96    163.49 o
  -9  10   6       71.89      268.13    158.10 o
  -8  10   6       20.81      -33.60    144.54 o
  -7  10   6       23.47       63.28    139.59 o
  -6  10   6       17.01       66.65    132.73 o
  -5  10   6        8.32       -3.00     59.89 o
  -4  10   6        1.86        0.80     37.35 o
  -3  10   6       19.09       49.41     69.29 o
  -2  10   6       48.98       98.18     71.47 o
  -1  10   6        6.40       52.59     64.80 o
   0  10   6       24.32       61.80     93.82 o
   1  10   6        7.55       57.66    111.16 o
   2  10   6       77.70       51.28    110.95 o
   3  10   6       42.51       46.69    112.83 o
   4  10   6        0.12       92.00    114.51 o
   5  10   6        0.63       19.76    133.13 o
   6  10   6        0.11      -26.33    134.74 o
   7  10   6        2.16       47.55    143.34 o
   8  10   6        0.25      -76.68    366.75 o
   9  10   6        0.19     -162.68    366.93 o
 -13  11   6      110.19       11.11    279.68 o
 -12  11   6       52.46       66.94    186.53 o
 -11  11   6      198.10       57.02    173.24 o
 -10  11   6      109.61      308.23    171.34 o
  -9  11   6        0.51       36.16    152.36 o
  -8  11   6        0.27       80.32    150.60 o
  -7  11   6        2.11       19.41    151.48 o
  -6  11   6        5.06       69.40    136.34 o
  -5  11   6       55.74      103.11    111.63 o
  -4  11   6      414.29      438.77     91.95 o
  -3  11   6      537.45      661.96     93.62 o
  -2  11   6      926.75      965.55     78.29 o
  -1  11   6      854.52      861.55     77.24 o
   0  11   6      501.69      425.43     80.42 o
   1  11   6      351.89      580.99    116.98 o
   2  11   6      228.60      162.29    119.57 o
   3  11   6      131.15       75.92    115.61 o
   4  11   6      149.62       -3.74    116.60 o
   5  11   6       13.57      -21.15    131.29 o
   6  11   6       21.80      163.99    137.94 o
   7  11   6        5.74       16.81    151.23 o
   8  11   6       36.76      409.75    348.12 o
 -13  12   6       36.76      201.20    266.95 o
 -12  12   6       55.79      190.99    254.41 o
 -11  12   6      291.78      470.41    189.92 o
 -10  12   6      553.75      519.21    177.71 o
  -9  12   6      569.31      508.25    162.20 o
  -8  12   6      451.73      558.12    160.56 o
  -7  12   6      341.28      512.68    152.09 o
  -6  12   6      633.37      544.83    145.33 o
  -5  12   6      229.38      245.41    115.71 o
  -4  12   6        1.36       46.66    111.98 o
  -3  12   6       39.52       61.82     91.71 o
  -2  12   6        0.15       34.20     90.07 o
  -1  12   6       66.31      173.07     87.18 o
   0  12   6       65.20      108.89     79.80 o
   1  12   6      219.30      249.39    121.47 o
   2  12   6      433.16      405.89    123.91 o
   3  12   6      353.23      421.32    123.25 o
   4  12   6      611.57      734.67    127.32 o
   5  12   6      340.56      329.99    142.13 o
   6  12   6      374.07      477.59    152.49 o
   7  12   6      174.84      129.58    156.82 o
   8  12   6        1.51      171.04    255.60 o
 -12  13   6        0.34      488.76    282.00 o
 -11  13   6        1.94      -22.22    259.79 o
 -10  13   6        0.54       25.57    177.21 o
  -9  13   6        6.88       71.97    160.86 o
  -8  13   6        0.32       97.97    157.89 o
  -7  13   6        1.18      -35.87    148.70 o
  -6  13   6       26.82      -34.03    145.23 o
  -5  13   6       28.64       13.42    122.24 o
  -4  13   6       26.54       28.65    118.74 o
  -3  13   6       10.55       26.09    110.89 o
  -2  13   6        3.07       35.30     89.83 o
  -1  13   6       23.05       87.94     90.04 o
   0  13   6        1.40       -1.46    135.53 o
   1  13   6       11.89       11.71    116.26 o
   2  13   6       15.58      -27.49    124.70 o
   3  13   6       36.23       26.91    124.09 o
   4  13   6       99.99      192.78    128.29 o
   5  13   6        9.62        6.06    148.80 o
   6  13   6       43.56      198.69    153.81 o
   7  13   6       52.68      149.50    164.21 o
 -12  14   6      116.74      247.96    261.22 o
 -11  14   6      100.27     -164.65    253.34 o
 -10  14   6      117.06      132.94    249.93 o
  -9  14   6      132.17      208.64    169.91 o
  -8  14   6      103.95      108.59    164.79 o
  -7  14   6      171.11      215.44    162.07 o
  -6  14   6      266.99      119.59    153.29 o
  -5  14   6       50.38       81.59    125.93 o
  -4  14   6       12.10       26.70    118.73 o
  -3  14   6        2.70       -8.35    111.49 o
  -2  14   6        2.76       -1.51    105.56 o
  -1  14   6        1.70       -2.86    128.33 o
   0  14   6      103.52      219.57    141.79 o
   1  14   6      317.29      409.65    126.53 o
   2  14   6      183.75      221.26    124.45 o
   3  14   6      206.17      134.10    127.48 o
   4  14   6      285.38      336.64    135.30 o
   5  14   6      286.89      488.66    142.48 o
   6  14   6      379.96      452.97    166.59 o
   7  14   6       43.30      166.98    361.91 o
 -11  15   6        0.64       39.06    264.27 o
 -10  15   6        6.39       66.29    253.16 o
  -9  15   6        2.89      -53.93    236.50 o
  -8  15   6        2.89      217.04    177.96 o
  -7  15   6       29.59      106.09    160.32 o
  -6  15   6       27.25      -12.80    151.03 o
  -5  15   6       71.03       97.86    131.14 o
  -4  15   6      370.47      295.70    127.71 o
  -3  15   6      203.39      353.57    119.90 o
  -2  15   6      103.34      205.92    180.02 o
  -1  15   6       69.67      147.14    172.34 o
   0  15   6       12.84      142.40    144.16 o
   1  15   6        6.24        3.25    121.34 o
   2  15   6       22.69        7.29    125.99 o
   3  15   6       51.97      -39.74    134.89 o
   4  15   6       51.75        9.41    140.89 o
   5  15   6       10.11      -37.02    158.86 o
   6  15   6       51.63     -118.74    197.43 o
 -10  16   6        0.01       10.39    254.23 o
  -9  16   6        0.49       84.74    242.59 o
  -8  16   6        3.11      122.91    228.43 o
  -7  16   6        5.05       60.82    171.50 o
  -6  16   6        0.92       54.52    160.68 o
  -5  16   6       16.08       20.90    127.91 o
  -4  16   6        8.24       23.85    129.30 o
  -3  16   6       16.24       61.93    196.85 o
  -2  16   6       16.87      122.37    186.77 o
  -1  16   6       20.25       53.98    181.29 o
   0  16   6       15.87      161.12    151.56 o
   1  16   6       29.14      205.20    151.13 o
   2  16   6        3.49      117.18    187.62 o
   3  16   6        0.33      106.63    160.27 o
   4  16   6        8.42        5.91    162.99 o
   5  16   6       16.36      -18.99    259.97 o
   6  16   6       34.97      183.64    249.75 o
  -9  17   6        0.51      109.65    247.07 o
  -8  17   6        0.11      165.01    236.68 o
  -7  17   6        3.42      134.73    220.55 o
  -6  17   6       57.12      -18.99    204.43 o
  -5  17   6      180.15      152.37    167.86 o
  -4  17   6      350.05      370.91    206.50 o
  -3  17   6      388.20      551.71    202.64 o
  -2  17   6      256.82      443.92    203.66 o
  -1  17   6      101.43       72.19    191.17 o
   0  17   6      141.82      184.98    165.34 o
   1  17   6      128.53      189.79    161.48 o
   2  17   6       78.08       22.59    192.42 o
   3  17   6       61.00      260.68    266.60 o
   4  17   6       46.72       80.80    261.40 o
   5  17   6        0.17      -36.73    268.75 o
  -8  18   6        3.99      102.84    247.78 o
  -7  18   6       52.15      112.87    231.84 o
   0  18   6       29.97       53.57    281.65 o
   1  18   6       15.65      120.76    283.80 o
   2  18   6       94.46      158.56    274.12 o
   3  18   6       77.98      200.31    272.51 o
   4  18   6       37.75       12.36    269.64 o
 -15   1   7        3.79       61.03    189.49 o
 -14   1   7        0.08      104.03    179.87 o
 -13   1   7       56.11       79.50    130.21 o
 -12   1   7      257.42      215.65    121.55 o
 -11   1   7      165.61      177.73     95.68 o
 -10   1   7        4.28      113.82     95.79 o
  -9   1   7       23.14      116.09     91.94 o
  -8   1   7      374.01      565.42     95.33 o
  -7   1   7      622.05      682.26     73.46 o
  -6   1   7      264.24      270.00     66.94 o
  -5   1   7      299.59      388.55     62.23 o
  -4   1   7      233.60      234.40     58.06 o
  -3   1   7      126.28      142.03     49.17 o
  -2   1   7      156.29      113.99     30.99 o
  -1   1   7      226.28      177.87     33.53 o
   0   1   7     1740.38     1917.41    117.25 o
   1   1   7      446.26      696.70    185.91 o
   2   1   7        4.98      116.20    205.11 o
   3   1   7      243.91      132.78    220.21 o
   4   1   7      308.66      355.38    221.38 o
   5   1   7      266.01      262.12    232.32 o
   6   1   7      269.58      288.10    235.68 o
   7   1   7      324.84      441.91    241.02 o
   8   1   7      223.12      267.70    249.10 o
 -15   2   7       18.36       67.72    263.55 o
 -14   2   7      141.48      103.91    180.01 o
 -13   2   7      231.17      161.85    171.87 o
 -12   2   7      411.92      413.54    129.31 o
 -11   2   7      802.36      714.49    101.13 o
 -10   2   7      100.94      204.81     96.20 o
  -9   2   7       22.45      -24.42     93.23 o
  -8   2   7        1.28       52.66     89.55 o
  -7   2   7      290.15      274.29     77.39 o
  -6   2   7      557.47      551.91     68.72 o
  -5   2   7      355.40      364.03     62.06 o
  -4   2   7      437.06      421.63     57.21 o
  -3   2   7      788.66      864.81     51.81 o
  -2   2   7     1256.86     1264.25     61.42 o
  -1   2   7     1292.26     1319.64     67.88 o
   0   2   7      211.63      191.79     42.28 o
   1   2   7      301.78      317.93    117.32 o
   2   2   7      912.75     1034.61    208.46 o
   3   2   7      503.77      694.65    288.28 o
   4   2   7      106.76       34.39    225.91 o
   5   2   7        2.44       32.89    225.63 o
   6   2   7       89.05      186.86    232.42 o
   7   2   7      207.04      342.16    245.15 o
   8   2   7       44.11      204.07    251.98 o
 -15   3   7        1.88       18.99    257.64 o
 -14   3   7        2.68      -35.71    147.55 o
 -13   3   7       13.83      105.20    140.50 o
 -12   3   7        1.66      132.76    130.06 o
 -11   3   7       20.64       82.05    103.07 o
 -10   3   7      280.34      194.71     84.01 o
  -9   3   7       81.41       50.85     94.23 o
  -8   3   7       13.32       67.53     89.99 o
  -7   3   7       51.51       41.62     76.17 o
  -6   3   7       83.44       92.21     65.40 o
  -5   3   7       28.62       76.06     58.64 o
  -4   3   7        0.13        1.45     54.17 o
  -3   3   7       26.56       24.86     41.71 o
  -2   3   7       31.64       48.18     36.18 o
  -1   3   7       50.80       18.37     62.21 o
   0   3   7       59.51       89.57     57.15 o
   1   3   7       16.82       38.84     42.82 o
   2   3   7       37.31       32.09    124.45 o
   3   3   7       40.47       76.71    208.05 o
   4   3   7        1.96       53.84    216.56 o
   5   3   7       10.05      -75.68    228.92 o
   6   3   7       15.31      -28.89    229.24 o
   7   3   7       44.50      313.40    261.02 o
   8   3   7       34.48      238.59    263.75 o
 -15   4   7      133.90      199.95    269.28 o
 -14   4   7      159.98      174.78    149.93 o
 -13   4   7      176.64      115.23    138.09 o
 -12   4   7      421.39      411.32    130.87 o
 -11   4   7      187.49      238.55    120.42 o
 -10   4   7       10.26       -7.54     99.24 o
  -9   4   7       56.59       27.88     80.56 o
  -8   4   7       81.96       59.82     78.63 o
  -7   4   7       11.77       12.93     86.51 o
  -6   4   7      356.09      374.17     76.04 o
  -5   4   7      359.67      380.42     69.72 o
  -4   4   7       16.58       53.69     59.29 o
  -3   4   7      203.93      242.66     46.37 o
  -2   4   7      497.37      555.74     74.72 o
  -1   4   7      374.54      383.68     70.71 o
   0   4   7      911.82      993.61     75.92 o
   1   4   7     1197.82     1241.32     71.42 o
   2   4   7      450.11      452.48    130.34 o
   3   4   7      409.86      558.05    210.35 o
   4   4   7      142.85      532.84    219.74 o
   5   4   7       19.02      244.94    223.21 o
   6   4   7        0.31      232.84    324.65 o
   7   4   7       31.58       38.68    252.36 o
   8   4   7       23.55      158.68    328.05 o
 -15   5   7       19.38      -90.66    259.79 o
 -14   5   7        5.00       46.73    147.20 o
 -13   5   7       16.82      -18.19    140.23 o
 -12   5   7       11.64        7.04    129.44 o
 -11   5   7      191.19      172.21    118.96 o
 -10   5   7       84.74       64.87     99.27 o
  -9   5   7       91.17      109.30     93.46 o
  -8   5   7      496.33      661.28     80.61 o
  -7   5   7      984.91     1024.17     81.66 o
  -6   5   7      470.72      547.71     73.07 o
  -5   5   7      349.11      379.51     66.73 o
  -4   5   7      325.05      316.17     70.28 o
  -3   5   7       47.91        8.68     88.30 o
  -2   5   7      116.10      132.55     74.72 o
  -1   5   7       80.35       44.16    108.24 o
   0   5   7      209.10      197.55     77.97 o
   1   5   7      813.81      737.41     90.35 o
   2   5   7      518.77      566.41     83.57 o
   3   5   7      418.02      582.33    214.70 o
   4   5   7      291.78      380.02    229.51 o
   5   5   7      578.05      711.92    224.12 o
   6   5   7      406.55      486.99    241.09 o
   7   5   7      278.59      503.20    255.18 o
   8   5   7      223.21      484.82    410.47 o
 -14   6   7       41.61      -50.61    177.30 o
 -13   6   7       11.33       65.95    141.04 o
 -12   6   7        2.43        5.71    131.88 o
 -11   6   7       16.48       27.27    116.65 o
 -10   6   7      213.57      117.26    111.47 o
  -9   6   7      110.51       78.53     95.56 o
  -8   6   7       21.44        7.50     90.14 o
  -7   6   7       54.59       79.50     74.09 o
  -6   6   7       18.97      -28.19     69.42 o
  -5   6   7       10.42       24.35     57.39 o
  -4   6   7       74.01       56.46     97.70 o
  -3   6   7        0.30      -21.44     92.26 o
  -2   6   7      134.70      148.18     88.29 o
  -1   6   7      106.86       92.66    129.66 o
   0   6   7      153.39      118.48     94.82 o
   1   6   7      363.37      371.78     92.97 o
   2   6   7      178.91      122.77     90.21 o
   3   6   7       10.73      110.12    135.48 o
   4   6   7       10.05       39.07    213.66 o
   5   6   7       11.40      133.16    216.47 o
   6   6   7       26.54      233.04    235.32 o
   7   6   7        2.00      -60.98    255.58 o
 -14   7   7        0.93      101.08    183.17 o
 -13   7   7       16.15      -27.61    141.10 o
 -12   7   7       11.44       14.67    133.14 o
 -11   7   7       24.04       18.48    118.16 o
 -10   7   7      111.73       99.23    111.82 o
  -9   7   7      545.38      612.13    100.22 o
  -8   7   7      779.67      951.33     97.22 o
  -7   7   7      802.67      888.46     79.56 o
  -6   7   7      976.10      985.87     97.31 o
  -5   7   7      752.25      778.05     90.77 o
  -4   7   7      314.85      414.64     82.77 o
  -3   7   7      433.06      459.66    132.24 o
  -2   7   7      199.37      236.77    130.93 o
  -1   7   7       16.41       66.17    128.93 o
   0   7   7        2.34      -20.46    106.14 o
   1   7   7      264.01      264.63    101.33 o
   2   7   7      498.02      579.37    101.03 o
   3   7   7      532.66      727.50    154.67 o
   4   7   7      756.39      835.39    215.42 o
   5   7   7      602.65      748.60    232.23 o
   6   7   7      445.38      695.84    241.48 o
   7   7   7      694.69      684.77    268.08 o
 -13   8   7       19.96      186.33    253.70 o
 -12   8   7       94.73      217.40    179.00 o
 -11   8   7       61.54       12.57    162.35 o
 -10   8   7       18.32      -58.32    148.43 o
  -9   8   7       15.94     -110.45    140.38 o
  -8   8   7        3.20        9.67    117.08 o
  -7   8   7        0.50       36.48    112.99 o
  -6   8   7       28.44      116.84     89.67 o
  -5   8   7      376.22      320.14     89.30 o
  -4   8   7      291.84      296.51     82.88 o
  -3   8   7      348.91      462.66    132.50 o
  -2   8   7      407.13      494.70    137.05 o
  -1   8   7      315.43      448.31    133.92 o
   0   8   7      256.87      264.49    104.54 o
   1   8   7      323.80      362.81    105.10 o
   2   8   7      387.85      469.74    107.44 o
   3   8   7      274.56      274.68    146.15 o
   4   8   7       12.38      158.93    218.66 o
   5   8   7        5.92       90.67    217.10 o
   6   8   7       13.51      254.02    240.95 o
   7   8   7       26.55        5.73    359.40 o
 -13   9   7        1.49       23.47    254.59 o
 -12   9   7        0.34      117.15    175.01 o
 -11   9   7        0.52      164.66    169.10 o
 -10   9   7      125.58      209.82    157.59 o
  -9   9   7      257.17      248.13    141.53 o
  -8   9   7      210.37      341.35    123.24 o
  -7   9   7      111.42      288.68    118.29 o
  -6   9   7      120.81       25.77    109.72 o
  -5   9   7      335.75      245.86     89.31 o
  -4   9   7      233.29      237.07     84.71 o
  -3   9   7       88.57      205.20    128.92 o
  -2   9   7       10.54      138.87    133.86 o
  -1   9   7        3.57       94.76    134.06 o
   0   9   7        9.31       94.07    110.29 o
   1   9   7        3.36      -15.58    108.14 o
   2   9   7       33.88       67.54    109.21 o
   3   9   7       24.34      128.44    148.96 o
   4   9   7       51.05       95.43    217.78 o
   5   9   7       55.96      303.21    227.20 o
   6   9   7       75.99      258.35    241.04 o
   7   9   7      110.56      441.82    395.77 o
 -13  10   7      239.11      232.38    263.37 o
 -12  10   7      101.88       79.73    242.23 o
 -11  10   7       75.20       53.35    173.56 o
 -10  10   7      164.49      140.40    162.13 o
  -9  10   7      100.26       59.47    153.37 o
  -8  10   7       13.57       51.97    122.64 o
  -7  10   7        4.17       65.27    115.31 o
  -6  10   7       22.63       13.70    112.03 o
  -5  10   7      145.02      176.47    107.12 o
  -4  10   7      267.77      344.26    126.60 o
  -3  10   7      675.22      819.25    137.42 o
  -2  10   7     1013.46     1255.60    144.29 o
  -1  10   7     1224.53     1509.60    148.56 o
   0  10   7      871.70     1019.37    120.71 o
   1  10   7      729.10      816.69    121.94 o
   2  10   7      544.34      558.72    119.26 o
   3  10   7      262.93      540.26    164.17 o
   4  10   7       87.69      329.61    224.98 o
   5  10   7       64.27      250.66    232.37 o
   6  10   7        5.12      -96.03    360.48 o
 -12  11   7        9.89       66.11    248.14 o
 -11  11   7        1.42      -99.97    235.96 o
 -10  11   7        1.80      -24.23    162.55 o
  -9  11   7       51.64      189.46    156.88 o
  -8  11   7      125.38      128.00    128.07 o
  -7  11   7       85.34      114.89    124.48 o
  -6  11   7        8.16       -9.20    111.46 o
  -5  11   7        2.24        0.92    175.98 o
  -4  11   7        7.30      -10.75    176.03 o
  -3  11   7        4.35      -34.72    173.97 o
  -2  11   7        1.09       97.38    135.00 o
  -1  11   7       36.30       73.29    136.27 o
   0  11   7       63.07      188.86    115.00 o
   1  11   7       26.70       69.06    116.39 o
   2  11   7        8.81       10.01    120.62 o
   3  11   7       50.99      -23.38    161.26 o
   4  11   7      152.77      129.39    171.08 o
   5  11   7      204.34      299.49    234.01 o
   6  11   7       35.82      158.92    374.63 o
 -12  12   7       77.00      -66.29    255.85 o
 -11  12   7       15.96      -60.56    232.38 o
 -10  12   7       20.83      -22.99    169.46 o
  -9  12   7       25.81      140.67    160.83 o
  -8  12   7        6.41      127.82    147.31 o
  -7  12   7        8.62       68.63    124.05 o
  -6  12   7       61.99       57.30    180.44 o
  -5  12   7       11.48        6.21    178.67 o
  -4  12   7       21.84      238.39    177.78 o
  -3  12   7       22.59       57.58    171.96 o
  -2  12   7       14.18      109.85    171.53 o
  -1  12   7       40.30      112.51    143.05 o
   0  12   7       37.52       84.09    116.13 o
   1  12   7        8.45       26.17    116.78 o
   2  12   7        1.08       74.07    135.83 o
   3  12   7        2.25      -58.82    163.20 o
   4  12   7       67.38       88.18    177.18 o
   5  12   7      107.87      209.26    362.09 o
   6  12   7        1.28      135.81    368.18 o
 -11  13   7       25.08      222.52    241.51 o
 -10  13   7       49.70      232.38    218.76 o
  -9  13   7       72.68      169.62    166.51 o
  -8  13   7      136.90      319.45    287.38 o
  -7  13   7      217.95      206.72    197.21 o
  -6  13   7      149.05      361.52    197.95 o
  -5  13   7      306.73      329.55    181.40 o
  -4  13   7      379.71      451.94    183.69 o
  -3  13   7      176.19      122.36    188.79 o
  -2  13   7        7.24       18.50    182.58 o
  -1  13   7        8.55      -12.52    179.67 o
   0  13   7       31.95       40.46    121.15 o
   1  13   7       85.61       84.60    127.15 o
   2  13   7      100.43       37.71    133.11 o
   3  13   7       48.23       57.65    176.30 o
   4  13   7      146.09      215.80    213.75 o
   5  13   7      195.42      206.04    357.43 o
  -7  14   7       13.68       56.44    287.56 o
  -6  14   7       42.69       65.75    283.08 o
  -5  14   7       18.37       33.50    196.02 o
  -4  14   7       10.66       58.62    193.70 o
  -3  14   7       73.77       82.26    195.74 o
  -2  14   7        4.94       34.30    196.76 o
  -1  14   7        1.59       27.92    195.80 o
   0  14   7       69.96      125.32    151.67 o
   1  14   7      130.47       77.15    152.43 o
   2  14   7       35.78      -47.53    151.87 o
   3  14   7        9.17      -58.42    208.45 o
   4  14   7        4.09     -158.75    215.74 o
   5  14   7        3.26      -16.84    354.57 o
  -5  15   7       37.45        6.63    279.85 o
  -4  15   7       49.01      333.60    284.51 o
  -3  15   7      149.82      109.65    283.08 o
  -2  15   7        0.95      -37.80    277.53 o
  -1  15   7       47.33      -26.87    271.08 o
   0  15   7        3.80        2.60    179.53 o
   1  15   7        2.60       -5.94    183.55 o
   2  15   7        0.31       47.54    181.14 o
   4  15   7       26.20       54.29    324.11 o
  -1  16   7       72.28      427.13    271.43 o
   0  16   7       68.56      167.70    255.49 o
   1  16   7      183.61      390.04    259.97 o
  -1  17   7       22.88      -31.71    274.66 o
   0  17   7        8.69       57.69    268.75 o
   1  17   7       38.05      -39.77    264.45 o
 -14   0   8        0.28      -74.89    256.74 o
 -13   0   8        0.01       -9.85    237.03 o
 -12   0   8        0.34      171.82    232.73 o
 -11   0   8       83.47       70.77    209.26 o
 -10   0   8      408.77      551.09    147.12 o
  -9   0   8      443.12      525.46    148.71 o
  -8   0   8      771.97      907.39    146.47 o
  -7   0   8     1185.85     1291.33    145.10 o
  -6   0   8      607.90      611.87    132.13 o
  -5   0   8      233.68      239.86    125.83 o
  -4   0   8      493.16      489.35    120.26 o
  -3   0   8      360.48      410.47    246.17 o
  -2   0   8      172.13      367.29    258.18 o
  -1   0   8      217.29      287.02    259.07 o
   0   0   8      108.23      270.54    266.42 o
   1   0   8        7.73      410.47    280.39 o
   2   0   8      131.73      -37.80    324.47 o
   3   0   8      148.91       95.49    336.11 o
   4   0   8      149.77       48.91    329.66 o
   5   0   8      267.54      119.50    353.31 o
 -14   1   8        6.50       67.87    182.24 o
 -13   1   8       55.61      172.70    170.50 o
 -12   1   8       59.38      161.22    160.22 o
 -11   1   8       24.01       62.16    123.59 o
 -10   1   8      123.03      206.80     99.22 o
  -9   1   8      165.68      175.86     94.54 o
  -8   1   8       86.53       64.40     93.30 o
  -7   1   8        0.11       44.56     87.66 o
  -6   1   8       95.53       55.38     89.57 o
  -5   1   8       47.56        4.04    113.21 o
  -4   1   8       59.01       99.13    111.60 o
  -3   1   8      132.58      207.26    109.14 o
  -2   1   8       88.50      141.44    182.98 o
  -1   1   8      467.07      397.67    186.88 o
   0   1   8      831.96     1123.61    254.50 o
   1   1   8       44.16      311.03    247.69 o
   2   1   8        2.26       76.54    251.01 o
   3   1   8       64.97      123.42    228.86 o
   4   1   8       17.88      169.97    240.19 o
   5   1   8       15.95       79.77    249.65 o
 -13   2   8        5.87      -77.58    259.43 o
 -12   2   8       84.04       29.28    161.29 o
 -11   2   8       27.80       32.89    126.19 o
 -10   2   8       37.30       27.55    120.09 o
  -9   2   8       94.34       39.54     95.30 o
  -8   2   8      136.64      289.58    119.50 o
  -7   2   8      263.05      359.97    116.15 o
  -6   2   8      289.30      342.79    114.69 o
  -5   2   8      144.51      173.20    119.97 o
  -4   2   8      215.05      237.31    116.95 o
  -3   2   8      263.51      269.92    115.07 o
  -2   2   8       41.75       68.70    112.70 o
  -1   2   8       25.77      105.05    112.31 o
   0   2   8      363.88      420.55    199.69 o
   1   2   8      253.46      223.36    199.69 o
   2   2   8        0.51       86.10    209.62 o
   3   2   8       38.77      -46.92    221.32 o
   4   2   8       33.56      -54.32    237.14 o
   5   2   8      113.53      216.38    248.72 o
 -13   3   8      211.44      354.57    268.39 o
 -12   3   8      159.63      153.85    171.78 o
 -11   3   8      167.64      178.09    166.95 o
 -10   3   8      233.67      394.50    161.96 o
  -9   3   8      157.29      214.70    151.93 o
  -8   3   8      100.67      106.47    114.88 o
  -7   3   8       10.60       96.47    115.61 o
  -6   3   8       15.82       20.14    114.38 o
  -5   3   8       29.24       60.75    115.63 o
  -4   3   8      124.91      138.71    117.54 o
  -3   3   8      289.47      361.65    119.27 o
  -2   3   8      563.55      596.89    123.97 o
  -1   3   8     1197.95     1270.50    133.36 o
   0   3   8     1144.64     1287.14    134.80 o
   1   3   8      263.19      335.62    203.01 o
   2   3   8      171.86      289.35    211.07 o
   3   3   8      206.00      363.97    217.34 o
   4   3   8      101.51      198.58    235.41 o
   5   3   8       49.56       -2.10    260.02 o
 -13   4   8        0.79       74.53    272.15 o
 -12   4   8        6.17       -9.33    174.52 o
 -11   4   8      152.90      207.14    173.16 o
 -10   4   8      302.82      146.59    165.64 o
  -9   4   8      110.23      172.66    154.74 o
  -8   4   8       83.89      134.62    151.94 o
  -7   4   8      205.38      204.45    116.74 o
  -6   4   8      258.80      170.81    120.49 o
  -5   4   8      156.03      244.67    125.06 o
  -4   4   8      124.72      224.41    143.01 o
  -3   4   8       62.98       24.84    124.01 o
  -2   4   8       41.35      -28.45    124.77 o
  -1   4   8        7.53      -77.25    126.88 o
   0   4   8      110.70       55.04    124.99 o
   1   4   8      207.38      188.97    128.38 o
   2   4   8       56.98       11.68    213.65 o
   3   4   8       58.29      327.73    230.73 o
   4   4   8       80.12      270.37    244.25 o
   5   4   8       18.46      278.42    355.46 o
 -13   5   8       98.83     -199.77    251.55 o
 -12   5   8       36.88       77.77    183.88 o
 -11   5   8        3.43       26.58    173.39 o
 -10   5   8        6.87      -20.13    171.82 o
  -9   5   8       98.12      -32.35    164.60 o
  -8   5   8       48.20      185.03    156.91 o
  -7   5   8       15.81       99.89    148.25 o
  -6   5   8      147.04      106.09    119.06 o
  -5   5   8        8.66      -34.70    124.55 o
  -4   5   8       80.34      -12.13    123.73 o
  -3   5   8      103.03      -11.67    127.91 o
  -2   5   8      255.76      120.73    149.19 o
  -1   5   8      241.15      260.15    131.79 o
   0   5   8       77.57      121.19    138.21 o
   1   5   8       99.83       68.87    133.77 o
   2   5   8      111.49       62.76    219.31 o
   3   5   8       75.66      304.78    223.57 o
   4   5   8       49.05      113.50    232.81 o
   5   5   8       15.52     -131.15    375.71 o
 -13   6   8        5.58       46.11    179.32 o
 -12   6   8       30.71      -46.91    142.15 o
 -11   6   8      279.12      262.83    138.60 o
 -10   6   8      446.69      428.98    132.22 o
  -9   6   8      230.88      276.71    170.62 o
  -8   6   8      296.61      473.81    172.32 o
  -7   6   8      434.35      440.97    162.44 o
  -6   6   8      607.16      691.35    168.45 o
  -5   6   8      572.10      634.80    130.15 o
  -4   6   8      399.70      505.67    131.36 o
  -3   6   8      300.79      307.82    133.85 o
  -2   6   8      228.88      164.43    135.43 o
  -1   6   8       38.58       -2.65    134.00 o
   0   6   8       17.04       27.16    137.15 o
   1   6   8        1.90       -1.02    139.20 o
   2   6   8       43.41       95.52    139.26 o
   3   6   8      126.56      240.25    223.44 o
   4   6   8      238.27      419.43    241.84 o
   5   6   8      366.53      692.11    364.96 o
 -12   7   8        0.13     -212.13    260.68 o
 -11   7   8       75.65      -70.50    186.67 o
 -10   7   8       40.95       23.84    178.05 o
  -9   7   8        1.48      -74.65    174.11 o
  -8   7   8        0.07       64.43    168.99 o
  -7   7   8        0.98       89.70    171.67 o
  -6   7   8       66.61        9.72    167.13 o
  -5   7   8       88.39      105.94    171.01 o
  -4   7   8       53.07       50.27    132.65 o
  -3   7   8        7.83      180.81    132.24 o
  -2   7   8       14.95       24.16    153.84 o
  -1   7   8       14.74       66.80    139.36 o
   0   7   8        4.51       54.33    145.83 o
   1   7   8        0.65      -23.81    142.95 o
   2   7   8        2.35      101.93    152.44 o
   3   7   8       24.79      162.37    223.99 o
   4   7   8       38.30      173.97    351.52 o
   5   7   8        0.00      415.84    368.36 o
 -11   8   8      120.30       61.30    193.33 o
 -10   8   8       35.56       99.67    189.86 o
  -9   8   8      123.34      252.40    184.37 o
  -8   8   8      327.35      249.58    178.21 o
  -7   8   8      397.32      472.79    182.15 o
  -6   8   8      135.06      126.76    170.99 o
  -5   8   8       10.31      -24.91    168.51 o
  -4   8   8        8.64       -1.79    168.04 o
  -3   8   8        6.28      110.44    133.83 o
  -2   8   8       10.40      105.55    135.56 o
  -1   8   8        1.01       20.91    141.91 o
   0   8   8        7.17       15.51    145.64 o
   1   8   8       54.65      130.71    148.15 o
   2   8   8       53.26      340.92    158.52 o
   3   8   8       17.53      319.81    334.86 o
   4   8   8       33.07      328.23    363.88 o
   5   8   8      221.34      273.58    385.20 o
 -10   9   8       16.77       93.16    197.98 o
  -9   9   8       73.78       64.58    190.68 o
  -8   9   8       58.20      183.99    228.88 o
  -7   9   8        4.07       99.92    186.38 o
  -6   9   8        0.31        6.92    176.32 o
  -5   9   8       32.70       30.97    178.79 o
  -4   9   8      134.36      215.97    172.67 o
  -3   9   8      170.27      436.94    176.62 o
  -2   9   8      269.04      354.61    142.12 o
  -1   9   8      330.41      286.48    148.10 o
   0   9   8      392.77      641.45    156.36 o
   1   9   8      204.71      266.97    161.82 o
   2   9   8      102.15      116.36    163.22 o
   3   9   8      138.90      303.33    343.82 o
   4   9   8      126.59      422.65    362.27 o
  -9  10   8        0.11     -134.37    264.80 o
  -8  10   8        0.18      -17.12    194.59 o
  -7  10   8        0.06      -34.27    191.09 o
  -6  10   8        4.62       79.96    190.65 o
  -5  10   8       55.32      -30.41    181.89 o
  -4  10   8        6.32      173.58    183.43 o
  -3  10   8       59.72      147.10    174.18 o
  -2  10   8       16.80       52.67    172.46 o
  -1  10   8       11.30      -29.41    152.54 o
   0  10   8       47.41      101.31    156.13 o
   1  10   8       59.39      250.13    231.03 o
   2  10   8       23.73       53.76    194.87 o
   3  10   8       11.06      157.74    203.84 o
   4  10   8        0.08      203.89    362.81 o
  -8  11   8        4.68       51.60    276.99 o
  -7  11   8        0.46       -3.76    273.94 o
  -6  11   8        5.21       -0.72    263.37 o
  -5  11   8       41.60       -1.39    187.93 o
  -4  11   8       28.45      210.71    192.75 o
  -3  11   8      189.26      301.32    191.87 o
  -2  11   8      364.97      538.71    196.93 o
  -1  11   8      143.15      176.66    257.28 o
   0  11   8       66.75       89.40    255.49 o
   1  11   8      206.72      422.69    199.65 o
   2  11   8      195.67      167.37    202.28 o
   3  11   8       38.95      149.60    210.36 o
   4  11   8       14.85      376.78    364.42 o
  -7  12   8      107.34      173.43    278.42 o
  -6  12   8      123.23      249.04    270.72 o
  -5  12   8       58.75      315.69    280.39 o
  -4  12   8      142.19      189.73    266.78 o
  -3  12   8       66.87      118.79    262.12 o
  -2  12   8        4.57      171.46    269.28 o
  -1  12   8       24.78      -11.65    264.09 o
   0  12   8       95.38      -63.42    268.57 o
   1  12   8       25.74      166.26    276.45 o
   2  12   8        9.51      178.73    207.16 o
   3  12   8       48.43      154.66    212.53 o
   4  12   8       21.34      -26.16    364.96 o
  -6  13   8       14.67     -191.88    279.85 o
  -5  13   8        2.20      127.03    286.48 o
  -4  13   8        4.08       77.04    272.69 o
  -3  13   8        0.32      236.68    274.84 o
  -2  13   8        2.95      113.77    276.09 o
  -1  13   8        0.16      -26.52    270.90 o
   0  13   8        9.68     -109.83    280.75 o
   1  13   8        2.84       -2.33    280.57 o
   2  13   8       11.50       69.52    279.14 o
  -9   1   9       51.97      -98.18    258.53 o
  -8   1   9       65.21      -34.94    262.83 o
  -7   1   9      104.55       87.32    177.94 o
  -6   1   9      188.52      368.79    181.43 o
  -5   1   9      331.73      394.87    188.69 o
  -4   1   9      289.43      351.42    190.92 o
  -3   1   9      197.79      437.27    196.32 o
  -2   1   9      316.52      559.52    204.92 o
  -1   1   9      315.69      411.61    215.56 o
   0   1   9        2.12      -29.17    220.75 o
   1   1   9      115.77      -58.59    344.89 o
   2   1   9      114.43       30.46    368.72 o
  -9   2   9       96.57      158.92    237.39 o
  -7   2   9      159.54      328.44    181.93 o
  -6   2   9        8.25       -1.51    183.47 o
  -5   2   9       55.22       26.92    191.62 o
  -4   2   9       24.63       43.06    184.92 o
  -3   2   9       67.07       24.30    188.45 o
  -2   2   9       53.24       72.16    200.61 o
  -1   2   9        2.70      -14.64    219.36 o
   0   2   9      166.00      226.02    262.74 o
   1   2   9      525.48      547.92    244.16 o
   2   2   9      214.59       45.87    359.76 o
 -10   3   9        4.25      268.93    236.14 o
  -9   3   9       12.09      167.88    245.81 o
  -8   3   9       39.33       42.46    238.83 o
  -7   3   9        2.39      168.95    268.57 o
  -6   3   9        0.10      102.09    173.42 o
  -5   3   9       52.53      305.34    219.30 o
  -4   3   9       69.07       98.39    186.30 o
  -3   3   9       34.19       38.00    212.22 o
  -2   3   9      112.38       39.48    204.42 o
  -1   3   9       93.55      149.65    220.00 o
   0   3   9        1.57      -59.46    224.25 o
   1   3   9        2.78     -102.06    233.85 o
   2   3   9        0.24       60.92    361.02 o
 -10   4   9      227.14      296.34    247.60 o
  -9   4   9      148.34      443.43    254.05 o
  -8   4   9       77.59      308.34    256.03 o
  -7   4   9        7.21      355.64    261.58 o
  -5   4   9       33.45      -82.55    194.17 o
  -4   4   9       84.28      150.83    203.31 o
  -3   4   9      146.51       92.30    209.12 o
  -2   4   9      121.68       67.60    212.41 o
  -1   4   9      162.91      174.86    225.95 o
   0   4   9      252.85      407.64    233.14 o
   1   4   9      189.31      236.32    352.42 o
   2   4   9      110.81       72.92    350.45 o
 -10   5   9       13.13      249.58    257.10 o
  -9   5   9        3.63      182.03    256.20 o
  -8   5   9       34.94      401.51    269.10 o
  -7   5   9       79.37      277.17    266.42 o
  -6   5   9       46.42      222.34    273.58 o
  -5   5   9       93.40      -27.95    303.86 o
  -4   5   9      111.75       42.02    199.92 o
  -3   5   9       82.58      -92.02    206.34 o
  -2   5   9      104.55      -15.19    216.23 o
  -1   5   9       18.16       35.77    219.52 o
   0   5   9       56.69      211.59    330.02 o
   1   5   9       49.96       11.47    336.83 o
   2   5   9        9.51      288.28    352.24 o
 -10   6   9        7.23      -43.90    251.37 o
  -9   6   9        8.03       40.02    177.21 o
  -8   6   9       17.76      -76.68    264.63 o
  -7   6   9        0.92       88.15    277.88 o
  -6   6   9        2.28       48.37    270.18 o
  -5   6   9        0.77     -150.86    290.96 o
  -4   6   9        0.00      -43.36    318.55 o
  -3   6   9        9.91       86.39    207.63 o
  -2   6   9       70.12      146.23    216.62 o
  -1   6   9       33.70       40.49    300.64 o
   0   6   9        1.18      256.38    323.57 o
   1   6   9        5.25      187.05    332.71 o
   2   6   9       17.16      250.65    354.03 o
  -9   7   9      126.33      -22.57    253.34 o
  -8   7   9      129.93       91.73    260.68 o
  -7   7   9       95.79      219.66    247.43 o
  -6   7   9       82.06      478.37    291.86 o
  -5   7   9      108.74      561.32    296.70 o
  -4   7   9      169.40       60.74    309.95 o
  -2   7   9        8.11     -149.24    275.02 o
  -1   7   9       21.32        2.69    309.60 o
   0   7   9       41.94      447.19    317.84 o
   1   7   9       11.82      199.77    338.08 o
   2   7   9       21.14      534.63    349.19 o
  -9   8   9        5.05      155.51    272.15 o
  -8   8   9        0.98      176.66    264.98 o
  -7   8   9        0.89       87.07    251.90 o
  -6   8   9        0.70      119.32    237.93 o
  -5   8   9        0.22       18.27    236.32 o
   0   8   9       79.78      256.20    325.72 o
   1   8   9       87.59      185.97    331.81 o
   2   8   9       29.28       13.44    344.17 o
  -8   9   9       65.90      -61.81    267.67 o
  -7   9   9       12.25      133.12    261.04 o
  -6   9   9       29.40       69.16    250.65 o
  -5   9   9       27.40      -48.73    240.62 o
  -4   9   9       17.41       65.57    233.45 o
   1   9   9       11.68      181.67    326.62 o
  -6  10   9        2.20      110.19    264.45 o
  -5  10   9        0.31     -132.04    260.50 o
  -4  10   9       10.97      276.99    259.97 o
  -5  11   9       70.11      218.22    274.84 o
  -4  11   9       14.06      318.02    263.55 o
  -3  11   9        5.44       41.21    267.67 o
  -5   0  10      318.01      499.69    287.38 o
  -4   0  10      210.06      435.55    295.26 o
  -6   1  10       20.65       25.26    292.93 o
  -5   1  10        6.46      244.10    209.27 o
  -4   1  10        0.19       55.00    291.86 o
  -3   1  10        1.72      438.77    311.57 o
  -4   2  10      100.54        6.45    299.38 o
  -3   2  10      109.33     -174.15    324.82 o
  -2   3  10      102.76      -87.43    349.01 o
 
